# Supplementary material for: Exploiting transcriptome data for the development and characterization of gene-based SSR markers related to cold tolerance in oil palm (Elaeis guineensis)
Source: BMC Plant Biol. 2014 Dec 19;14:384. doi: 10.1186/s12870-014-0384-2 (PMC4279980; doi:10.1186/s12870-014-0384-2)
Supplement: Additional file 1: — The information of 3952 SSR primers, including primer sequence, Tm value, fragment size, motif, repeat number, Tm (annealing temperature), fold change, na*(Observed allele number), PIC (Polymorphic Information content) and genebank accessions. [file 12870_2014_384_MOESM1_ESM.xlsx]

## Sheet: Sheet1
Additional file 1: The information of 3952 SSR primers, including primer sequence, Tm value, fragment size, motif, repeat number, Tm (annealing temperature), fold change, na*(Observed allele number), PIC (Polymorphic Information content) and genebank accessions.
No. of SSR		primer Sequences	Tm(℃)	Size (bp)	Motif	repeat number	Tm(℃)	Fold change	na*	PIC	Genebank accessions
CL1205_Contig2_SSR	Forward Primer	CCATGGTGAAGATGGGAAAC	60.17	208	tga	5	60.17	3.5296	3	0.5608	704747410
	Reverse Primer	AAACAGGAGATAAGAACGTCTGC	58.97				58.97
CL1270_Contig1_SSR	Forward Primer	TTCTTCCTCGACGCTTTTGT	59.99	219	gcg	8	59.99	3.3611	-	-	704747216
	Reverse Primer	CAGATCGAAAGGCAGCATCT	60.5				60.5
CL1411_Contig2_SSR	Forward Primer	GCTTGTTACCATCCGTCCTC	59.56	200	ttc	7	59.56	-3.5988	2	0.368	704746822
	Reverse Primer	AGCTTCATCCAGTGACAGCA	59.58				59.58
CL1451_Contig3_SSR	Forward Primer	CGAGAATCCGATCATCTCGT	60.18	196	ggc	6	60.18	2.203	-	-	704746700
	Reverse Primer	TCCTCCTCCTCCTCCTCCT	60.28				60.28
CL1451_Contig3_SSR	Forward Primer	TTCATACCGTGGTTCTGCTG	59.72	208	tgc	6	59.72	2.203	-	-	704746700
	Reverse Primer	AAGAGAGCCCATCAACCACA	60.66				60.66
CL14_Contig1_SSR	Forward Primer	GGGGCCACTAAACCCTAGTC	59.83	200	ct	8	59.83	2.6515	2	0.3278	704750992
	Reverse Primer	AGTAATCGGACCGAGAGGTG	59.16				59.16
CL1504_Contig2_SSR	Forward Primer	CATCCCTTCCACCTTATCCA	59.74	187	tcc	5	59.74	-3.1244	-	-	704746548
	Reverse Primer	GGGTTGTCGGTAAGGAATGG	61.48				61.48
CL1579_Contig4_SSR	Forward Primer	GGGATGGATCCAAATGAAAA	59.56	205	cca	5	59.56	2.1918	3	0.5355	704746343
	Reverse Primer	GGACAAAGCACGAAATGAGG	60.64				60.64
CL1579_Contig4_SSR	Forward Primer	ATCCCCAGCAGCAACAAGTA	60.66	198	gcg	5	60.66	2.1918	-	-	704746343
	Reverse Primer	CACCTACCGGTCCCATACTG	60.25				60.25
CL1591_Contig1_SSR	Forward Primer	GGTTAAACCTCCCGCGTTC	61.74	198	ctc	5	61.74	2.63	-	-	704746315
	Reverse Primer	CGCTTCGAAGACATTGCTTT	60.52				60.52
CL1642_Contig3_SSR	Forward Primer	CGCGCACTTTTCTCATTTTT	60.38	203	tcc	5	60.38	-3.33	-	-	704746172
	Reverse Primer	TGGGGCAGTGAGAGTGGTAT	60.53				60.53
CL165_Contig1_SSR	Forward Primer	CAAGAAATCAATCGAACTCATCC	59.96	200	a	12	59.96	3.2812	-	-	704750499
	Reverse Primer	AAAGAGAGAGAGCCGCAGTG	59.89				59.89
CL167_Contig1_SSR	Forward Primer	GACTTGTTCCGGTGATCCTC	59.51	210	t	14	59.51	3.7457	-	-	704750494
	Reverse Primer	GGTCACACGCCAAAACAAC	60				60
CL1800_Contig4_SSR	Forward Primer	CTCGGCTCTCTCAAGAGGAA	59.82	167	cct	5	59.82	-2.5397	-	-	704745730
	Reverse Primer	CCCGATCTCTGTCAATGGTG	61.49				61.49
CL1847_Contig2_SSR	Forward Primer	TTCTTTTCCTTCTTCTTTTCTTTTTC	59.12	200	ctt	6	59.12	3.6625	-	-	704745594
	Reverse Primer	ACCGGTTTGGTCCTCTTCTT	59.97				59.97
CL184_Contig4_SSR	Forward Primer	TCGAAACAAAGCCCATTAGAA	59.71	198	aag	7	59.71	2.5524	-	-	704750448
	Reverse Primer	CCCTCTTCTCCCCTTCCATA	60.39				60.39
CL1876_Contig1_SSR	Forward Primer	AAAGACTCATGCTCCCCAAG	59.28	179	ttg	5	59.28	2.0059	-	-	704745512
	Reverse Primer	AGCAGTGGCATCAGTTTGTG	59.9				59.9
CL187_Contig1_SSR	Forward Primer	TTGTGGGAGCAACACATCAT	59.97	195	tgc	5	59.97	2.1038	-	-	704750441
	Reverse Primer	CACCTACAGCTCCAACAGCA	60.05				60.05
CL1882_Contig2_SSR	Forward Primer	GCCATTTGTGTTTGGGATTT	59.67	168	at	8	59.67	2.1009	-	-	704745496
	Reverse Primer	AAACTACGTTCAGGTCCAACA	57.25				57.25
CL1961_Contig3_SSR	Forward Primer	GGAGAAAGAGAGAGAGAGGGAGA	59.73	175	ccg	5	59.73	-2.1249	-	-	704745261
	Reverse Primer	GGACGTAGCAGAAGGAGTGG	59.87				59.87
CL2012_Contig1_SSR	Forward Primer	GCCGCTGCACATATCTTCTT	60.38	198	gag	5	60.38	3.1116	-	-	704745118
	Reverse Primer	GAGAGAGCCGACCTTCTTCC	60.48				60.48
CL2142_Contig2_SSR	Forward Primer	GAGGATATCGGCTGCAGTG	59.36	220	agg	7	59.36	-2.1477	-	-	704744742
	Reverse Primer	GTCCAGGAATCTGTCCAAGC	59.66				59.66
CL2151_Contig1_SSR	Forward Primer	CCATTCGAATTCCCAAACAA	60.67	197	gac	7	60.67	2.6434	-	-	704744717
	Reverse Primer	CTAACCCCAACCCTGGATTT	60.05				60.05
CL2163_Contig4_SSR	Forward Primer	AATAGGAGGACTGGGGAGGA	59.89	192	cca	5	59.89	2.3671	-	-	704744672
	Reverse Primer	TGGAACTGAAGAGGGGATTG	60.04				60.04
CL2163_Contig4_SSR	Forward Primer	AATAGGAGGACTGGGGAGGA	59.89	192	cct	5	59.89	2.3671	-	-	704744672
	Reverse Primer	TGGAACTGAAGAGGGGATTG	60.04				60.04
CL2172_Contig2_SSR	Forward Primer	TGAGTTGGAGAGAGGGAGGA	59.91	201	ag	9	59.91	3.4005	-	-	704744646
	Reverse Primer	ACGGCGGAGTTATTAGAACG	59.25				59.25
CL222_Contig4_SSR	Forward Primer	AGAGGGGCACTTGAACTGTG	60.3	197	ctc	5	60.3	2.9994	3	0.5158	704750319
	Reverse Primer	CAGGCGCTCTCTCTGTCTCT	60.03				60.03
CL2238_Contig2_SSR	Forward Primer	AGGGTCATCACTGGCTGAAC	60.12	200	ct	8	60.12	-2.1127	-	-	728953132
	Reverse Primer	GGAGAGAGGAGCGAGAGTGA	59.82				59.82
CL242_Contig4_SSR	Forward Primer	GCTGTTGCCAGAGACTATGCT	59.66	200	t	15	59.66	2.3677	-	-	704750260
	Reverse Primer	AGCAGTACCTGGTGGAGGAA	59.72				59.72
CL2444_Contig1_SSR	Forward Primer	AAGCGCAGAAAGAGAACAGC	59.9	197	cgc	5	59.9	-2.2311	2	0.3047	728952571
	Reverse Primer	ATGCGCCATGTTGTAGCTC	59.85				59.85
CL2532_Contig3_SSR	Forward Primer	CCGTGTGCTCCCAATACTTT	59.99	194	a	12	59.99	2.6557	-	-	728952322
	Reverse Primer	CGGGGCAAGAAAATTGATTA	59.9				59.9
CL2605_Contig2_SSR	Forward Primer	ACTCTCGTTGGGTCTGATGC	60.27	207	cac	5	60.27	-2.1075	-	-	728952119
	Reverse Primer	CTGGGACTTGTATTGCACGA	59.72				59.72
CL2611_Contig2_SSR	Forward Primer	TCCTCTTGGAAGAAGAGAGAGG	59.2	167	ag	8	59.2	2.9296	-	-	728952104
	Reverse Primer	GAGGCCAGCACTTTGGATT	60.21				60.21
CL2628_Contig1_SSR	Forward Primer	CCTGGGGGCAGGTCTATACT	60.34	202	a	16	60.34	2.8228	2	0.2754	728952058
	Reverse Primer	TTCCGTTTCCATTTTCTTGG	59.91				59.91
CL2687_Contig1_SSR	Forward Primer	GGGTACGATATCCTCCAGCA	59.92	199	ctg	6	59.92	2.0747	-	-	728951905
	Reverse Primer	TCTTGATCAAAACCCGGATG	60.83				60.83
CL2733_Contig2_SSR	Forward Primer	ATCTCCCCCTCCACACTCTT	59.93	190	cat	5	59.93	2.8124	-	-	728951789
	Reverse Primer	TAGTCTTGGGTGGTGGCTCT	59.72				59.72
CL274_Contig1_SSR	Forward Primer	GAGAGAGGGAGGGACCAAAC	60.05	200	cac	5	60.05	2.0897	-	-	704750158
	Reverse Primer	TCTCTCTGCCGCCTTCTCTA	60.38				60.38
CL274_Contig1_SSR	Forward Primer	GCCCACCCTCTCTCTCTTTT	59.82	188	ag	9	59.82	2.0897	-	-	704750158
	Reverse Primer	GTTCCAGGTCTTGGAGAGCA	60.39				60.39
CL2765_Contig1_SSR	Forward Primer	AGCTTCTTCCATGGCTTCCT	60.35	208	tct	6	60.35	2.1478	-	-	728951705
	Reverse Primer	GTACTCGACCGAGCCCTTCT	60.79				60.79
CL2801_Contig2_SSR	Forward Primer	TGCTCCTCAGGTGGTGGT	60.25	194	gcc	5	60.25	-2.5398	-	-	728951603
	Reverse Primer	GATCCTACTTCGGGCATCAC	59.51				59.51
CL2806_Contig2_SSR	Forward Primer	ACTCCGACACCGAAGAAGAA	59.84	196	gaa	5	59.84	2.63	-	-	728951590
	Reverse Primer	TTGGGGTTGTTAGGGTTTTG	59.7				59.7
CL2830_Contig2_SSR	Forward Primer	TTACATGAATTTCGGGCACA	59.93	211	ct	8	59.93	2.4913	-	-	728951524
	Reverse Primer	GACTCGAGCGAGGAGGAGTA	59.7				59.7
CL2876_Contig1_SSR	Forward Primer	TAGGCCTTCTCGATCTGCTT	59.17	192	gga	6	59.17	2.5707	-	-	728951401
	Reverse Primer	TCCTCCTCTCCGGTGACA	60.34				60.34
CL3347_Contig3_SSR	Forward Primer	TCATGCTGCCCAAATCATTA	60.03	200	t	13	60.03	2.126	-	-	728950162
	Reverse Primer	CATGAAAATCGAACCGAACC	60.31				60.31
CL335_Contig2_SSR	Forward Primer	CCGAATGAGATTGGAGCAGT	60.22	181	tgc	6	60.22	2.0999	-	-	704749957
	Reverse Primer	GTTCTCTGCTTCCCAGTTGC	60				60
CL335_Contig2_SSR	Forward Primer	AGGAAGTCCTCGCACACCT	59.85	204	tgc	5	59.85	2.0999	-	-	704749957
	Reverse Primer	GATGTTCGGATCTCCTCCTG	59.61				59.61
CL3399_Contig4_SSR	Forward Primer	AGTGGACGTTGGAGGTCTTG	60.15	200	ag	10	60.15	3.7995	-	-	728950033
	Reverse Primer	CCAAGCACTTTTCCTTCCAA	60.22				60.22
CL3497_Contig3_SSR	Forward Primer	CAAGTGTGAAGCCACAAAGC	59.49	205	tcc	5	59.49	-3.5988	-	-	728949769
	Reverse Primer	AGGAGAAGCGAGGGTTTAGG	59.84				59.84
CL3518_Contig1_SSR	Forward Primer	GCCTTCTGGGGAGTTTTCTT	59.69	194	agg	5	59.69	2.3663	-	-	728949715
	Reverse Primer	ACTTCCGTGCCTCTTCCTCT	60.39				60.39
CL3558_Contig2_SSR	Forward Primer	CTTCCTCGCGATAAACCCTA	59.31	158	ag	8	59.31	2.6299	-	-	728949600
	Reverse Primer	ACAGATTGTTCTCCCGTTGC	60.12				60.12
CL3589_Contig2_SSR	Forward Primer	GCGATACAAGGGTCCATTTC	59.39	203	gag	5	59.39	2.0802	-	-	728949529
	Reverse Primer	GAAGTTCACCTCCTCCACCA	60.09				60.09
CL3589_Contig2_SSR	Forward Primer	TAGAAGATGGCTTCCGACGA	60.87	233	atg	5	60.87	2.0802	-	-	728949529
	Reverse Primer	TTCCTCTCCTCCTCCTCCTC	59.88				59.88
CL3589_Contig2_SSR	Forward Primer	TAGCTTCAGCATTCCGTGTG	60.01	215	ctt	5	60.01	2.0802	-	-	728949529
	Reverse Primer	CTTGAAATCCCGTGTTGCTT	60.11				60.11
CL359_Contig1_SSR	Forward Primer	CGAACATTGTCTGCTCAGGA	59.98	205	gaa	5	59.98	2.0449	-	-	704749883
	Reverse Primer	CATTTCCAGCAATTCTTTCCA	60.06				60.06
CL3601_Contig4_SSR	Forward Primer	ACAGTCAGGCATGCGTTTTT	60.7	208	t	14	60.7	2.5418	-	-	728949498
	Reverse Primer	CATGTCCTCAATGCCATCAC	59.92				59.92
CL3664_Contig1_SSR	Forward Primer	GCGTTGGCTGTGTTCTTTTT	60.29	198	t	14	60.29	2.1323	2	0.3278	728949338
	Reverse Primer	CCCCAACTCTGGTAGTTTGC	59.59				59.59
CL3669_Contig3_SSR	Forward Primer	TGGTGGTGGATGTTCCAATA	59.62	199	ctt	5	59.62	-2.4858	-	-	728949326
	Reverse Primer	TGCACGTTTAAAATGCAACAG	59.79				59.79
CL3680_Contig2_SSR	Forward Primer	TGGTTCCAAGATCCAAGACC	59.9	205	t	12	59.9	2.318	-	-	728949297
	Reverse Primer	CCAACTCCTCTTCCTTGCTG	59.98				59.98
CL3726_Contig1_SSR	Forward Primer	TGAAGTTGAATTCCCCTGTTG	59.96	206	ct	10	59.96	2.4387	2	0.3047	728949184
	Reverse Primer	ATGCATGTCCATGGTGTGAT	59.64				59.64
CL384_Contig5_SSR	Forward Primer	TGCGGCTGATCCTGTTTAAT	60.61	206	a	13	60.61	2.708	-	-	704749798
	Reverse Primer	GGGGGAAAGAAAAATCAAGG	59.75				59.75
CL384_Contig5_SSR	Forward Primer	TTTATGGCAAATGGGAGCTT	59.55	197	a	12	59.55	2.708	2	0.0767	704749798
	Reverse Primer	CTGTCACACCTCCACCACAG	60.2				60.2
CL384_Contig6_SSR	Forward Primer	TTTATGGCAAATGGGAGCTT	59.55	197	a	12	59.55	2.1918	2	0.2754	704749797
	Reverse Primer	CTGTCACACCTCCACCACAG	60.2				60.2
CL3916_Contig2_SSR	Forward Primer	TGGCCTTGAGGTGTAAAGAAA	59.73	211	cctct	5	59.73	-2.3784	2	0.2392	728948710
	Reverse Primer	CCCCAAAACCAAGTGAGAGA	60.08				60.08
CL3942_Contig1_SSR	Forward Primer	TCCATCAAAAACAAAGCCAAG	60.1	198	atg	5	60.1	3.0363	3	0.5448	728948644
	Reverse Primer	GCATCCCATGTCGAACAGTA	59.53				59.53
CL4017_Contig2_SSR	Forward Primer	CCCAACTCCTCTCGAAGACA	60.38	183	cac	5	60.38	-2.6332	2	0.0767	728948461
	Reverse Primer	CTTTAAGGGTCATGGGCAGA	60.07				60.07
CL4038_Contig1_SSR	Forward Primer	CACAGGAGAGGGAGGGATTC	60.99	176	gca	5	60.99	-3.1877	3	0.5197	728948404
	Reverse Primer	GAACACATTCTTCGCCACCT	60.12				60.12
CL4064_Contig2_SSR	Forward Primer	AGGGTTTGGAGATTTGGTGA	59.38	212	t	12	59.38	2.0731	-	-	728948334
	Reverse Primer	GTCGACTCCATGCTCCATTT	60.08				60.08
CL4092_Contig3_SSR	Forward Primer	CATCCCTCCAAGCCAGATTA	60.03	197	cca	5	60.03	2.0321	-	-	728948256
	Reverse Primer	GCTGTGCCAAAGGAGGTTTA	60.25				60.25
CL4199_Contig1_SSR	Forward Primer	CGATGCTCGGTTCGTAGAAG	60.92	204	tc	9	60.92	3.4236	2	0.2392	728947985
	Reverse Primer	CTTGAGTTCCCGCTTCAGAG	60.13				60.13
CL4217_Contig1_SSR	Forward Primer	GCTTTTCGAAGAATGGGAAA	59.27	195	t	14	59.27	2.2082	-	-	728947937
	Reverse Primer	TGCTCGCATAAGACCTTACAAA	59.91				59.91
CL4264_Contig1_SSR	Forward Primer	AGGAGTTCTTCCACCCCAAT	59.79	195	cct	6	59.79	2.6429	2	0.3047	728947819
	Reverse Primer	ATCGGAGGAGTCGGAGATG	60.17				60.17
CL429_Contig2_SSR	Forward Primer	ACCTTCTCCGCCTCCTAAAC	59.71	196	cca	5	59.71	-2.2317	-	-	704749665
	Reverse Primer	GGCGAAGACAATGATGATGA	59.61				59.61
CL429_Contig2_SSR	Forward Primer	CCACCGTCATCATCATTGTC	59.77	169	aag	5	59.77	-2.2317	-	-	704749665
	Reverse Primer	GGGCCTGGAATTATGGTTTC	60.51				60.51
CL4328_Contig5_SSR	Forward Primer	TGAGAACCCCTTGGTCTTTG	60.08	191	gca	5	60.08	3.367	2	0.3278	728947640
	Reverse Primer	GGCCTCTTTGGAATGTTTGA	60.05				60.05
CL4389_Contig2_SSR	Forward Primer	AAGAGGGAGGAATCGACCTC	59.64	210	gag	5	59.64	2.6298	-	-	728947491
	Reverse Primer	AAAGGAGGAGAGGGTCCTGA	60.19				60.19
CL4389_Contig2_SSR	Forward Primer	GTGGGCTCTCATGGAAAGAG	59.8	203	ctc	7	59.8	2.6298	2	0.3047	728947491
	Reverse Primer	CAAGGACAAGAATGCCCCTA	60.07				60.07
CL4389_Contig2_SSR	Forward Primer	GTGGGCTCTCATGGAAAGAG	59.8	203	gag	5	59.8	2.6298	-	-	728947491
	Reverse Primer	CAAGGACAAGAATGCCCCTA	60.07				60.07
CL4393_Contig1_SSR	Forward Primer	TGTGTTAGAAGTGTGTATGTGCGTA	59.69	235	t	12	59.69	-2.0282	-	-	728947481
	Reverse Primer	TTCTACCCGATACCCAATCG	59.78				59.78
CL4394_Contig1_SSR	Forward Primer	AAGAGACGTGCTTCTCTGCAC	59.81	188	t	12	59.81	-2.4778	-	-	728947478
	Reverse Primer	CCTCTCCCATGCTCTGAAAG	59.94				59.94
CL4515_Contig2_SSR	Forward Primer	AGAGGAGACTCCGGGAGATG	60.75	201	ctc	5	60.75	-2.194	2	0.3047	728947179
	Reverse Primer	TAGCGCAAATGAAATCATCG	59.8				59.8
CL4553_Contig6_SSR	Forward Primer	CCAAGACTTAACGGCGAAGA	60.38	202	ag	8	60.38	2.0548	2	0.2754	728947091
	Reverse Primer	AAACCCTAACCCGACCCTAA	59.7				59.7
CL457_Contig2_SSR	Forward Primer	AACATTCCAGCTCGAGGAGA	59.95	202	gat	6	59.95	2.0451	-	-	704749580
	Reverse Primer	CCATGGCCGATCTTGATATT	59.74				59.74
CL4623_Contig3_SSR	Forward Primer	GGATCTGCTGAGGTGTGTGA	59.83	200	ccg	5	59.83	2.045	3	0.5863	728946918
	Reverse Primer	ATCGTCTATGGTCGGTGGTG	60.8				60.8
CL4720_Contig1_SSR	Forward Primer	ATCCCTCGTTCATACGTTGC	59.96	188	t	15	59.96	2.0627	-	-	728946682
	Reverse Primer	CATGCATGGGATTGGTATGA	60.16				60.16
CL4755_Contig2_SSR	Forward Primer	TGCCGACATTACCTCACAGA	60.26	233	atcggc	9	60.26	-2.0379	2	0.2754	728946591
	Reverse Primer	GCAAGTGATGGTGGACTTGA	59.68				59.68
CL4813_Contig3_SSR	Forward Primer	GATCTCTGGATCCTTGTCGAG	58.83	225	ga	9	58.83	2.3984	2	0.3278	728946449
	Reverse Primer	CTGGTTGGTTTGCATCACAG	60.15				60.15
CL4864_Contig4_SSR	Forward Primer	TCCTCTACCCTTTTCGGATG	59.12	194	ct	8	59.12	2.5083	2	0.3733	728946325
	Reverse Primer	GATGGATTTCGGAGTTGGTG	60.32				60.32
CL4864_Contig4_SSR	Forward Primer	CATCGTTAAACAGCATACTGAACA	59.25	221	a	14	59.25	2.5083	2	0.2754	728946325
	Reverse Primer	TGAGAAGTTGCTGATGCTGAA	59.73				59.73
CL4880_Contig2_SSR	Forward Primer	TTCTCTTCTCCCATCCCTGA	59.73	218	acc	5	59.73	2.0391	2	0.2754	728946278
	Reverse Primer	GATGAAGAGGCTGCGTGAAT	60.37				60.37
CL4940_Contig1_SSR	Forward Primer	CGTACACTTCCACGATCCAA	59.57	175	ct	8	59.57	2.2937	-	-	728946135
	Reverse Primer	GCGCTCGATTTCGACTTATT	59.46				59.46
CL4943_Contig3_SSR	Forward Primer	CGACTAAGATTTCAGGCAGGA	59.46	198	a	14	59.46	2.4781	2	0.1411	728946126
	Reverse Primer	GGCAAGGGTACTCTCAGCAA	60.4				60.4
CL49_Contig1_SSR	Forward Primer	TCTGGATGGATGGAGCCTAC	60.03	223	tc	9	60.03	3.2439	-	-	704750880
	Reverse Primer	GGTGCCGAAAACAAAAGAAG	59.72				59.72
CL49_Contig3_SSR	Forward Primer	CAAAAATGCATTAATACTTGCAAAA	59.52	176	a	12	59.52	2.1293	2	0.1948	704750878
	Reverse Primer	CTCAGTGCATCCACCTTTCA	59.83				59.83
CL5025_Contig1_SSR	Forward Primer	CCTCCGCCTGTTATCTCTGA	60.35	205	ctc	5	60.35	2.7955	2	0.1948	728945919
	Reverse Primer	CGCGAAAAGGAAAGAAGAAA	59.58				59.58
CL5248_Contig2_SSR	Forward Primer	CTCCTCCTCCTCCTCCTCTC	59.49	197	cgg	5	59.49	2.2818	2	0.2754	728945388
	Reverse Primer	ACCACGCCCTTCCAGTAGT	59.59				59.59
CL5266_Contig2_SSR	Forward Primer	CTTTAACCTGCGGGAGAGC	59.96	199	a	12	59.96	2.9325	2	0.0767	728945347
	Reverse Primer	TCCCATCTCTCCTCTTTCTCC	59.76				59.76
CL5283_Contig3_SSR	Forward Primer	CGTAGCAGATCCTGCTTTCA	59.17	212	a	12	59.17	-3.09	2	0.2754	728945307
	Reverse Primer	TGGTGCATCTGTTCCAGTTC	59.68				59.68
CL5376_Contig2_SSR	Forward Primer	CGAAGAAGGGAGCAAAACCT	60.73	200	agc	5	60.73	2.6983	2	0.1411	728945093
	Reverse Primer	CAGGAGGAGAAGGCATCATC	59.76				59.76
CL5420_Contig2_SSR	Forward Primer	TGGGGCTTTTGAGCTTCTTA	59.95	197	gga	5	59.95	2.3447	2	0.3047	728944995
	Reverse Primer	CTCTCTCGCCCTCATCGAC	61.08				61.08
CL5488_Contig2_SSR	Forward Primer	GGTGCCTTACTCGTCTCCAG	59.87	182	ctc	6	59.87	-2.452	-	-	728944824
	Reverse Primer	AGGACGTCGAAGGAGATGC	60.37				60.37
CL5503_Contig2_SSR	Forward Primer	AGTCCGTCCATCAAGGAATG	59.93	205	gaa	5	59.93	3.7212	2	0.2392	728944791
	Reverse Primer	TAGTGCCGGGATTTCTTCAC	60.07				60.07
CL5556_Contig1_SSR	Forward Primer	CCACACACATACACCCAACC	59.57	204	ct	8	59.57	2.3065	2	0.1948	728944668
	Reverse Primer	GCAGAAGATAGAGCAGGCAGA	59.87				59.87
CL5629_Contig2_SSR	Forward Primer	AGTCGGCCTGATTACATGAAC	59.07	226	a	13	59.07	2.2153	3	0.42	728944496
	Reverse Primer	GTGGAGAACAACCTCCGAGA	60.24				60.24
CL5638_Contig4_SSR	Forward Primer	TAAAGGAGGAGCGAGAGTCG	59.71	195	cgatc	5	59.71	-2.3241	-	-	728944471
	Reverse Primer	GCTCTTAGCACACCGGATTC	59.84				59.84
CL5638_Contig5_SSR	Forward Primer	TAAAGGAGGAGCGAGAGTCG	59.71	195	cgatc	5	59.71	2.0434	-	-	728944470
	Reverse Primer	GCTCTTAGCACACCGGATTC	59.84				59.84
CL5798_Contig2_SSR	Forward Primer	CAGGCCTGACTTCAAGGTTC	59.84	192	t	15	59.84	2.0998	-	-	728944097
	Reverse Primer	TTTCATTGGAGCTTGACGAG	59				59
CL5809_Contig2_SSR	Forward Primer	ACCTATTGCCTTGCATCGTT	59.6	198	agc	5	59.6	2.9324	-	-	728944072
	Reverse Primer	GCTTTTCCGTGGTTTGAAGT	59.22				59.22
CL580_Contig1_SSR	Forward Primer	ACCGCCTCTGGTCTCTTGT	59.85	211	gcc	6	59.85	2.4738	-	-	704749228
	Reverse Primer	CCATCTCCGACCTTCTTTCA	60.19				60.19
CL5921_Contig1_SSR	Forward Primer	AGAGACTCTCGGCCCTTCAT	60.36	209	tc	8	60.36	-2.1863	-	-	728943812
	Reverse Primer	TTGCATTGGCAGAGAAGTTG	59.99				59.99
CL5922_Contig1_SSR	Forward Primer	CCATGGTATCGTTGTTGCAG	59.99	221	ttc	5	59.99	2.7334	-	-	728943808
	Reverse Primer	GGTAAATTACGGGCATGGTG	60.07				60.07
CL6020_Contig1_SSR	Forward Primer	TATGGGTCCTTGGTGTTTGG	60.6	210	a	12	60.6	-3.0068	-	-	728943586
	Reverse Primer	CCCCATCCTGTGTATCAAGC	60.34				60.34
CL6091_Contig6_SSR	Forward Primer	AGCAACAGCTGCAACATCAC	60.06	194	ct	9	60.06	-2.2762	-	-	728943421
	Reverse Primer	AGACCGGTTTCATCGTCAAG	60.11				60.11
CL6187_Contig2_SSR	Forward Primer	GGTGGGTCCCTAAGGAATGT	60.05	202	tcc	6	60.05	2.0445	-	-	728943208
	Reverse Primer	GAAGGATTTGGCTGTTGGAA	60.05				60.05
CL6209_Contig1_SSR	Forward Primer	GAAGGAAAGGGTGGTGCTCT	60.63	190	cgc	5	60.63	3.2414	-	-	728943157
	Reverse Primer	GAAAGAGAGGGAGGGGTGAG	60.19				60.19
CL6212_Contig2_SSR	Forward Primer	TGGGGCTTGATGAGGTAGTC	60.07	208	ctt	5	60.07	2.0173	-	-	728943149
	Reverse Primer	CACACCCTATCACCATGTCG	59.83				59.83
CL6249_Contig1_SSR	Forward Primer	ATGGCACCAACTGCAGATAA	59.15	193	aag	5	59.15	2.2153	-	-	728943073
	Reverse Primer	TGGAGGAATCTGACAGAGCA	59.5				59.5
CL6272_Contig1_SSR	Forward Primer	AAAAGACGCATGGACGATCT	59.7	256	cca	5	59.7	3.4869	-	-	728943023
	Reverse Primer	TCTCGAGGAGGTGGGTTAGA	59.8				59.8
CL6341_Contig1_SSR	Forward Primer	ACCCTTGGGAGATTCTCTGG	60.45	198	ttc	5	60.45	2.0569	-	-	728942873
	Reverse Primer	CGGGTTTGTTAGTCATGCAA	59.58				59.58
CL6533_Contig3_SSR	Forward Primer	CCGATTTGGAGAGCTTCTCTT	59.97	198	a	13	59.97	2.3249	-	-	728942451
	Reverse Primer	AGAAGACCGGCTGTGTTTTG	60.29				60.29
CL6559_Contig1_SSR	Forward Primer	ACAATATCCACTCCGCTTCG	60.1	202	cct	6	60.1	2.019	-	-	728942395
	Reverse Primer	TGACATGCAGCAGCACTAGA	59.3				59.3
CL6590_Contig2_SSR	Forward Primer	GCGAGCTTTCCTTTTTGATG	59.96	220	tgt	7	59.96	3.4029	-	-	728942328
	Reverse Primer	CTGCTCCAGAATCCTTCCAC	59.8				59.8
CL6628_Contig1_SSR	Forward Primer	ATGGAACGACGCAGACCTAT	59.58	220	gtg	5	59.58	2.4328	-	-	728942249
	Reverse Primer	ACCACCCTTCCCTCTTCCTA	59.93				59.93
CL6628_Contig3_SSR	Forward Primer	GTGATTGATGCAGCTTTGGA	59.81	202	cct	5	59.81	2.4355	2	0.1948	728942247
	Reverse Primer	TGAACCTAAGCCAAGTGATGG	60.12				60.12
CL6628_Contig3_SSR	Forward Primer	GTGATTGATGCAGCTTTGGA	59.81	202	ctt	6	59.81	2.4355	-	-	728942247
	Reverse Primer	TGAACCTAAGCCAAGTGATGG	60.12				60.12
CL6703_Contig1_SSR	Forward Primer	ACCAATCTTGCATCGACCAT	60.35	176	cg	9	60.35	3.1766	-	-	728942091
	Reverse Primer	ACCAAAACAACCACCACCAC	60.57				60.57
CL6703_Contig1_SSR	Forward Primer	ACCAATCTTGCATCGACCAT	60.35	176	ca	8	60.35	3.1766	-	-	728942091
	Reverse Primer	ACCAAAACAACCACCACCAC	60.57				60.57
CL6725_Contig1_SSR	Forward Primer	ATGGAGATTGGGCAAATTGA	60.27	192	ctg	5	60.27	2.99	2	0.3047	728942041
	Reverse Primer	TCTCAAAAAGCCTGGAAGGA	59.93				59.93
CL672_Contig4_SSR	Forward Primer	AGGAACCTCTCCCACCTGAT	59.93	200	cga	5	59.93	3.4528	-	-	704748952
	Reverse Primer	CCATGGTTCTCTCCTTCCAA	60.04				60.04
CL6736_Contig1_SSR	Forward Primer	TCCTCGGTACCTTTGGTGAC	59.97	200	tct	6	59.97	-3.4469	2	0.368	728942018
	Reverse Primer	GTGAGCGGGAACAGAGAAGA	60.53				60.53
CL6800_Contig1_SSR	Forward Primer	GGAATGCGTTTCGAGTGTTT	60.12	194	cgc	5	60.12	-2.2151	-	-	728941880
	Reverse Primer	GTAGAGCCACTGCTGCCATT	60.43				60.43
CL6828_Contig2_SSR	Forward Primer	GAGGGTCGAGGGTTTTGATT	60.31	171	a	13	60.31	3.9275	-	-	728941822
	Reverse Primer	TTTGGATGCCGTTCTTTCTC	60.19				60.19
CL6852_Contig2_SSR	Forward Primer	CGTGCCGTGGTCTCTCTAAT	60.28	204	tc	11	60.28	3.3671	-	-	728941767
	Reverse Primer	TAGAGGGAGAGGGGAGATGG	60.54				60.54
CL6853_Contig1_SSR	Forward Primer	AACGCACTCGGTCATAGCTT	59.9	197	ga	10	59.9	-3.1722	2	0.3589	728941766
	Reverse Primer	TTTTTCCCGTACACCTACCG	59.85				59.85
CL6886_Contig2_SSR	Forward Primer	TGTTTCGGGAGATCTTGAGC	60.34	161	ccg	5	60.34	2.3082	-	-	728941690
	Reverse Primer	ACGATGACCGAAGACTCCAC	60.12				60.12
CL6902_Contig2_SSR	Forward Primer	CCTCTTCTCTGAACGCTTCCT	60.14	208	tc	8	60.14	2.7819	-	-	728941654
	Reverse Primer	CAGCCTCTGAAGCCTAGCAG	60.43				60.43
CL6902_Contig2_SSR	Forward Primer	CGATTCCAGTATCGGTCGTA	58.6	173	tc	8	58.6	2.7819	-	-	728941654
	Reverse Primer	ACCCTCGCTTTAAGCTCTCC	59.98				59.98
CL6944_Contig1_SSR	Forward Primer	AAACATTGGGCAGCTGATCT	59.7	191	ct	8	59.7	-2.3634	-	-	728941561
	Reverse Primer	GGCATTGGGATTTCTGAGAG	59.63				59.63
CL696_Contig2_SSR	Forward Primer	GAGGGGAGAATAGCGAGAGC	60.45	195	tg	9	60.45	2.4917	-	-	704748887
	Reverse Primer	CTGCGGATGTACGATGAAAA	59.69				59.69
CL704_Contig1_SSR	Forward Primer	CCCATTTGATCTGCTTTGGT	59.93	209	t	12	59.93	2.6398	-	-	704748862
	Reverse Primer	TCGACCTTTCCTTCCGAATA	59.64				59.64
CL711_Contig3_SSR	Forward Primer	CCGTGCAGACCTCAAAAGTT	60.29	200	atc	5	60.29	2.1518	2	0.1411	704748837
	Reverse Primer	TGAGAGCTGCATCTTTGCTG	60.44				60.44
CL803_Contig2_SSR	Forward Primer	CACAAGTTCAAGAAATGGAAGC	58.88	197	t	12	58.88	3.9925	-	-	704748577
	Reverse Primer	TGAAACCTTTCTCGCCTCTC	59.55				59.55
CL847_Contig1_SSR	Forward Primer	GCAGCCACTCATTTTCCTTC	59.82	198	gct	6	59.82	2.3847	-	-	704748461
	Reverse Primer	TGGAGGAAGAAGAGCTTTGG	59.54				59.54
CL856_Contig2_SSR	Forward Primer	GTGGTGAACGAGGAACTGGT	60.01	183	tgg	5	60.01	3.1948	2	0.3589	704748433
	Reverse Primer	TCCAAGGACAAAACCTCTGC	60.23				60.23
CL856_Contig2_SSR	Forward Primer	GGCGTTATGGCTAAGAGCTG	60	210	a	12	60	3.1948	-	-	704748433
	Reverse Primer	AAGCGCCACATCGATTAAAG	60.23				60.23
CL917_Contig3_SSR	Forward Primer	CTTCATCACCAGGCAGCTCT	60.56	200	cag	6	60.56	2.1975	3	0.5642	704748253
	Reverse Primer	GCCCCCTTCTGCTCTTCTTA	60.84				60.84
CL952_Contig1_SSR	Forward Primer	CTTCCACCTCCTCCTCCTCT	59.8	202	tcc	6	59.8	2.3315	-	-	704748163
	Reverse Primer	TCCAAGATGGGATTTTGAGG	59.86				59.86
CL991_Contig2_SSR	Forward Primer	GTCGTGCGTTCTTCTTCCTC	60	190	ctc	5	60	2.2889	-	-	704748045
	Reverse Primer	GTGAGCTGAAGCTCGTTGTG	59.78				59.78
Unigene10245_SSR	Forward Primer	TCTCGTGAGAGCTTCGGTTT	60.13	198	ggc	5	60.13	3.8288	-	-	728931298
	Reverse Primer	ATCGAAATCCCTTCGGTTG	59.88				59.88
Unigene10349_SSR	Forward Primer	CTCTCCCCGTAGCTGAGGAT	60.75	198	agg	5	60.75	3.162	2	0.3047	728931194
	Reverse Primer	ATATAAGCAGGGGTGCCATC	58.88				58.88
Unigene10759_SSR	Forward Primer	GCATAGCTGAAGCCAAGGAC	59.99	211	ct	8	59.99	3.152	2	0.2754	728930784
	Reverse Primer	AAGAGATTGAGGCTGGTGGA	59.8				59.8
Unigene10868_SSR	Forward Primer	GGAGGAAGGGAAGAAGGATG	60.01	199	gga	6	60.01	-2.2984	-	-	728930675
	Reverse Primer	TTGTGTGAATGCGCTCTGAT	60.42				60.42
Unigene11716_SSR	Forward Primer	GAAGAGGGGAAAGCCAAGTT	59.69	203	tcc	6	59.69	2.2213	3	0.5063	728929827
	Reverse Primer	ACACACGGTGCATCTGGATA	59.99				59.99
Unigene11773_SSR	Forward Primer	TGGCCCTCCATCTCATACAT	60.3	198	ctc	5	60.3	2.1506	2	0.3457	728929770
	Reverse Primer	CGAGCTGCAGAATTGCTTG	60.84				60.84
Unigene11956_SSR	Forward Primer	CGGAAAAATTCCTCTGACCA	60.04	227	a	13	60.04	2.1796	2	0.3733	728929587
	Reverse Primer	TGAGGGTGTTTGCAGAGATG	59.83				59.83
Unigene12252_SSR	Forward Primer	AAACGTTTCCCGAACCTCAT	60.72	198	tc	8	60.72	2.106	2	0.2392	728929291
	Reverse Primer	GGGATAGTCAGCGACCAGAA	60.22				60.22
Unigene12293_SSR	Forward Primer	TGAAAAATCGCACCCAAACT	60.48	187	a	16	60.48	2.0282	2	0.3589	728929250
	Reverse Primer	CGATGGATGGAGCTTTCTTT	59.27				59.27
Unigene12824_SSR	Forward Primer	GACCATCGCTGTCACCAGTA	59.71	196	a	12	59.71	-2.0563	-	-	728928719
	Reverse Primer	GCCGTGAAAAGCACATTAAA	58.82				58.82
Unigene13166_SSR	Forward Primer	CTGGGATCAATTTCCTTTGG	59.36	200	ggt	5	59.36	-2.8525	-	-	728928377
	Reverse Primer	ATTCCACTCTGCATGGCATC	61.05				61.05
Unigene13226_SSR	Forward Primer	GGTGATGAACGGTTTCGTTT	59.84	232	tta	7	59.84	2.5185	-	-	728928317
	Reverse Primer	TGGCCTTCACTGTAGCTTATAACA	60.2				60.2
Unigene13369_SSR	Forward Primer	CCCAGCAGGGAAAAGTATCA	60.07	184	aca	5	60.07	-3.5206	-	-	728928174
	Reverse Primer	TCTCCCTTGCTCTGTTTTGG	60.37				60.37
Unigene13580_SSR	Forward Primer	GTAGAATTCGGCAGGCAAAG	59.85	203	a	17	59.85	-2.3696	-	-	728927963
	Reverse Primer	GGCAGCAGTTGATAGCCATT	60.24				60.24
Unigene1397_SSR	Forward Primer	GTCAAGTCCCGCTCCAGAT	60.22	204	ctg	6	60.22	2.1661	-	-	728940141
	Reverse Primer	AGGAGGAGGAGGAGGAGATG	59.76				59.76
Unigene14089_SSR	Forward Primer	GGTGGTGCAAATATTTCCGTA	59.71	219	ttg	5	59.71	2.7616	-	-	728927454
	Reverse Primer	ACCCCAAATCAACCATCTCA	60.17				60.17
Unigene14242_SSR	Forward Primer	CTCTGTGCCTCCATCATCCT	60.22	203	cga	7	60.22	2.5117	-	-	728927301
	Reverse Primer	TCCTCCTCCTTCTCCTCCTC	59.88				59.88
Unigene15058_SSR	Forward Primer	CAAAGCCAAAGAGAGGAGAGAA	60.12	198	t	12	60.12	-2.7352	2	0.2754	728921744
	Reverse Primer	CTCTTTTCCTGCCACCAAAG	59.85				59.85
Unigene15228_SSR	Forward Primer	GAGCTCTGCGCATACCTTGT	60.57	198	t	12	60.57	3.3755	-	-	728921574
	Reverse Primer	CCAAGACACATGTCACGTACC	58.92				58.92
Unigene15228_SSR	Forward Primer	AAAAGGGGCAGTGACAACAG	60.15	212	ctt	5	60.15	3.3755	-	-	728921574
	Reverse Primer	CCGATGACGGAGATCTTGA	59.73				59.73
Unigene15310_SSR	Forward Primer	GCAGAACGGATGACAGACAA	59.84	199	a	13	59.84	2.5807	2	0.1948	728921492
	Reverse Primer	CACATGAGCATGGTGCTTCT	59.86				59.86
Unigene15373_SSR	Forward Primer	TCCATCTCTTCATCCAAGCA	59.32	192	a	15	59.32	2.9333	2	0.3589	728921429
	Reverse Primer	CTGTGCGATCTAGCGGGTAT	60.26				60.26
Unigene15387_SSR	Forward Primer	GACAGCTTTCCGACCTGCT	60.55	212	ggc	6	60.55	2.7793	-	-	728921415
	Reverse Primer	TTCAAACTCCCCCTCTCCTT	60.04				60.04
Unigene15747_SSR	Forward Primer	TCCCTCCCTTCCATTCAATA	59.31	184	caa	5	59.31	-2.7962	2	0.1411	728921055
	Reverse Primer	GGGAGGTTCATGCATTTTTG	60.31				60.31
Unigene1668_SSR	Forward Primer	GCGGAGGTTTCAGAACAGAG	59.99	219	t	12	59.99	2.1118	2	0.2392	728939870
	Reverse Primer	CTTCAGAGAGGGAGGTGGTG	59.83				59.83
Unigene16795_SSR	Forward Primer	CCTCCTCTTCACCCTCCACT	60.64	184	cct	5	60.64	-2.2479	-	-	728920007
	Reverse Primer	GGTGACCAGGACGAATAGGC	61.82				61.82
Unigene16860_SSR	Forward Primer	AATATTGATTTCCGGCACCA	60.15	201	aag	5	60.15	-2.9906	2	0.3589	728919942
	Reverse Primer	TGGAGAGGTATTGGGTCGAG	60.06				60.06
Unigene17150_SSR	Forward Primer	AATGTTGACCCCAAACAACC	59.55	197	gcc	5	59.55	2.4043	3	0.502	728919654
	Reverse Primer	ACGTGCTAACCAAAGGATGG	59.99				59.99
Unigene17155_SSR	Forward Primer	TGGAGAGAACAAGGGTGTCA	59.23	184	t	12	59.23	-3.1069	-	-	728919649
	Reverse Primer	CTTGCAAACGGAACCATACA	59.58				59.58
Unigene1755_SSR	Forward Primer	GTCCCTGGGTACATCAATGG	60.05	224	t	13	60.05	-2.1399	-	-	728939783
	Reverse Primer	GTTGGCGGTACATCCATCTT	59.82				59.82
Unigene1755_SSR	Forward Primer	GGATGGCTTCCGCTACATAC	59.56	200	ggc	5	59.56	-2.1399	-	-	728939783
	Reverse Primer	CCGACATGTCCTTGAACTCC	60.51				60.51
Unigene1761_SSR	Forward Primer	ACTCGCTTTAAACCCCCATT	59.83	205	cct	5	59.83	-2.1617	-	-	728939777
	Reverse Primer	AAGAGGAGGGGAAGCTGGT	60.2				60.2
Unigene1761_SSR	Forward Primer	ACGGTGGCTAGTGGCTACG	61.26	233	ct	8	61.26	-2.1617	-	-	728939777
	Reverse Primer	GAGTGCGGAAGGAGTACGAG	60.01				60.01
Unigene17632_SSR	Forward Primer	ACCACACTGACGAACCCACT	60.48	206	a	14	60.48	-3.762	-	-	728919172
	Reverse Primer	TTTGGTCTGGTTTGGTTTCA	58.99				58.99
Unigene17681_SSR	Forward Primer	ATTCCACTGCCTCCCAGTTT	60.88	214	ctc	6	60.88	-2.7622	-	-	728919123
	Reverse Primer	ACGGCGGAGTAACAGAGGT	59.74				59.74
Unigene17930_SSR	Forward Primer	TAAAACGGCCAGAGCAACTT	59.88	163	t	12	59.88	-2.955	-	-	728918874
	Reverse Primer	CCATGCTTGGGAAAACTGTC	60.49				60.49
Unigene18724_SSR	Forward Primer	CTGCCATCCCCTATGTTCTC	59.51	210	tc	9	59.51	-2.0254	2	0.2392	728918080
	Reverse Primer	TCCAAGACGTGGATGAGTGA	60.25				60.25
Unigene18828_SSR	Forward Primer	TTTAGATCTCCCGACCGTTG	60.07	158	gag	5	60.07	2.4804	-	-	728917977
	Reverse Primer	CCGGAATCTGAAGCCTTTTA	59.29				59.29
Unigene18829_SSR	Forward Primer	CCAAATTCCCCCTTCCTAAC	59.64	216	ct	8	59.64	-2.0139	-	-	728917976
	Reverse Primer	TAAGTAGCGGCATGGACGAT	60.63				60.63
Unigene18857_SSR	Forward Primer	ATTCTTCCCACCACCACCAT	61.41	217	cca	6	61.41	-3.0924	-	-	728917948
	Reverse Primer	CGGTGGAAATGCCAAGAAAG	62.78				62.78
Unigene18865_SSR	Forward Primer	GGAAGTACTCAAGCCGATCC	58.74	193	ctc	5	58.74	-2.0783	-	-	728917940
	Reverse Primer	GTCTACCCGGAGGCAGAGAT	60.62				60.62
Unigene19169_SSR	Forward Primer	TTTGCTATTGCAACCAAATCC	59.96	194	t	14	59.96	-2.5401	2	0.375	728917636
	Reverse Primer	TTCAAATCCGGTAACTTCTGG	59.07				59.07
Unigene19403_SSR	Forward Primer	TCCCCACCCTTAAGCTAACA	59.56	191	ctc	5	59.56	-3.5987	2	0.3589	728917402
	Reverse Primer	GCCAGAGGATGGCGTATG	60.19				60.19
Unigene19961_SSR	Forward Primer	GGGTCCAAAATCGAATATCCA	60.87	169	t	16	60.87	-2.7628	2	0.0767	728916844
	Reverse Primer	TGAACAGATCCAGCATGTGA	58.73				58.73
Unigene20505_SSR	Forward Primer	CGAGCCAAATCAGTGTGATG	60.26	201	a	15	60.26	-2.491	2	0.2754	728916301
	Reverse Primer	GCTTGGTATGGGGTGAACTG	60.38				60.38
Unigene20714_SSR	Forward Primer	CCCGTCTCCTTCCTCCTTTA	60.56	202	acc	5	60.56	2.7819	2	0.1948	728916092
	Reverse Primer	TGATGATGTTGATGATGATGATG	59.22				59.22
Unigene20819_SSR	Forward Primer	GCTTTTCGAAGAATGGGAAA	59.27	195	t	14	59.27	3.0959	2	0.1411	728915987
	Reverse Primer	TGCTCGCATAAGACCTTACAAA	59.91				59.91
Unigene20847_SSR	Forward Primer	CTTTTATCCGCTCCCCAGAG	61.07	214	ag	8	61.07	3.8001	-	-	728912344
	Reverse Primer	AAGACGAGGAAGAGGTCACG	59.45				59.45
Unigene21041_SSR	Forward Primer	CTCCGGAAGCCCTAGAAGTC	60.34	193	gct	8	60.34	2.4373	-	-	728912150
	Reverse Primer	AAGCTTTCCAGCTACGACCA	60.01				60.01
Unigene21647_SSR	Forward Primer	CTGACTTACAGCCTCCGCTTA	59.66	178	a	15	59.66	3.6926	2	0.1411	728911545
	Reverse Primer	GGGCTTCACTGCTTTGAGAC	60				60
Unigene21658_SSR	Forward Primer	GAAAGCCCGTCTCCGATT	60.16	213	gga	5	60.16	3.6304	-	-	728911534
	Reverse Primer	CTGGCTCCCCTTTTTCTTCT	59.82				59.82
Unigene21676_SSR	Forward Primer	TTTATCTCGTCTGCGTCATTG	58.93	139	ac	9	58.93	2.8524	-	-	728911516
	Reverse Primer	GAAAGTCGGTAAGGGGAAGG	59.93				59.93
Unigene21680_SSR	Forward Primer	GGAGAGGTAACAAAGACCTCCA	59.62	212	cac	5	59.62	2.6972	2	0.1948	728911512
	Reverse Primer	GTCACCATGGGTTCCATGTC	61.07				61.07
Unigene2173_SSR	Forward Primer	CCGTAGCAAACCTCCGTTAT	59.11	164	ct	9	59.11	3.4676	2	0.2392	728939365
	Reverse Primer	ACTTGATCGTCGCCATACG	59.69				59.69
Unigene21823_SSR	Forward Primer	CCCAGATCTCTCATCCTTGG	59.61	188	c	20	59.61	2.7231	-	-	728911370
	Reverse Primer	AGGTGGGACTACCGGAAGAA	60.87				60.87
Unigene21823_SSR	Forward Primer	CCCAGATCTCTCATCCTTGG	59.61	188	t	18	59.61	2.7231	-	-	728911370
	Reverse Primer	AGGTGGGACTACCGGAAGAA	60.87				60.87
Unigene2200_SSR	Forward Primer	GATGGTCTTTGGGTTGAAGG	59.38	195	a	13	59.38	2.2777	-	-	728939338
	Reverse Primer	AAAGTGGGTTTCCTCGATTTC	59.45				59.45
Unigene22214_SSR	Forward Primer	CGAAGGTGTTTTTGCCAGAT	60.11	204	gc	9	60.11	3.3668	2	0.2392	728910979
	Reverse Primer	CGCATGGGTGCTCTACTTTT	60.27				60.27
Unigene22389_SSR	Forward Primer	AGATTATGCTCACCGCCATC	60.07	210	cgg	6	60.07	2.9836	2	0.1411	728910804
	Reverse Primer	CGAAGACGGGAAGAGATTTG	59.81				59.81
Unigene22389_SSR	Forward Primer	GCCGTCCTCCTTATCCTCTT	59.67	224	gcg	6	59.67	2.9836	2	0.3457	728910804
	Reverse Primer	GCGCACTCTACGACCTCATT	60.43				60.43
Unigene22449_SSR	Forward Primer	CCTCTCCCCCTTTTAACACC	59.8	203	aaag	5	59.8	2.4346	2	0.3457	728910744
	Reverse Primer	TTCCTTCCTTCCTTCCTTCC	59.62				59.62
Unigene22462_SSR	Forward Primer	CCCCGATCCACTGTACCTC	60.33	218	cct	5	60.33	2.7022	-	-	728910731
	Reverse Primer	CGGGAATTAAGGCCAAGG	60.4				60.4
Unigene22462_SSR	Forward Primer	AAGAAGACCGCTGCCTCAT	59.97	206	gga	5	59.97	2.7022	-	-	728910731
	Reverse Primer	GTCAGCACCATCTGGGTCTC	60.69				60.69
Unigene22491_SSR	Forward Primer	CCTTTCCATGCTTTCTCCCTA	60.56	207	a	13	60.56	2.4632	-	-	728910702
	Reverse Primer	AGCAGGAGGAGGAGAGTGGT	60.4				60.4
Unigene22491_SSR	Forward Primer	ACCACTCTCCTCCTCCTGCT	60.4	195	cgc	5	60.4	2.4632	-	-	728910702
	Reverse Primer	GTAGCCTCCGCCGTAGTTG	60.8				60.8
Unigene22556_SSR	Forward Primer	CACCACTCTTCCCCCTCTTC	61.02	201	gga	5	61.02	2.5044	2	0.2392	728910638
	Reverse Primer	CTCGCTTCCCTACCCTCTTT	59.84				59.84
Unigene2279_SSR	Forward Primer	GAAACGTTGGATCCATAGCAA	59.95	215	a	15	59.95	2.3331	3	0.4783	728939259
	Reverse Primer	GGACTAGCCTTTACTCATCAAAATG	59.61				59.61
Unigene23221_SSR	Forward Primer	TTCCGATAACAAGACCCACA	58.97	196	a	17	58.97	3.0448	-	-	728909973
	Reverse Primer	TTGTGAGCAGATTACACCAAAAA	59.68				59.68
Unigene23325_SSR	Forward Primer	TGTCTGTGACACCAGCAAGG	60.94	223	cac	5	60.94	3.1325	-	-	728909869
	Reverse Primer	GGAGGTGGTGGAGTTGGTAA	59.82				59.82
Unigene23520_SSR	Forward Primer	GGCGATGTTGCTTTGGTATT	59.97	184	a	16	59.97	2.4075	-	-	728909674
	Reverse Primer	TTTTGGGGTGTTTTTCCTTG	59.81				59.81
Unigene23678_SSR	Forward Primer	TGTTCATCACTGTGCTGCTG	59.6	196	a	15	59.6	2.4683	-	-	728909516
	Reverse Primer	AGTTGCAAGCACGTGTCATC	59.91				59.91
Unigene23906_SSR	Forward Primer	ACTCCTATTCGCTCCCCACT	60.1	209	cct	6	60.1	2.63	-	-	728909288
	Reverse Primer	GCGGAGACTAGGGTTTTGC	59.83				59.83
Unigene23970_SSR	Forward Primer	ATTGTTGGAGTCGTGGGTTT	59.31	197	a	12	59.31	2.2674	2	0.2754	728909224
	Reverse Primer	AGGATGGATCCAATCACTCG	59.89				59.89
Unigene23996_SSR	Forward Primer	TGAAACTACCATCGGTGCAT	59	205	tg	8	59	2.5686	-	-	728909198
	Reverse Primer	CAGTTTGGGCCAATCAAAAT	59.8				59.8
Unigene24056_SSR	Forward Primer	CCAGTTGGTGGCAGTCTTCT	60.3	195	aag	6	60.3	2.0248	-	-	728909138
	Reverse Primer	GAGCTGGCTGTACAAAATTGG	59.76				59.76
Unigene24216_SSR	Forward Primer	CCCCAAAGTATGGTGGATCA	60.57	263	t	12	60.57	2.63	-	-	728908978
	Reverse Primer	CCCAAATATGCCTAACATGGA	59.67				59.67
Unigene24312_SSR	Forward Primer	GTCTCTCCGCAACAAAAAGC	60	202	cct	6	60	3.9028	-	-	728908882
	Reverse Primer	GAACTGCGGAGTGTTGACAG	59.47				59.47
Unigene24344_SSR	Forward Primer	CCCAGAAGGGAATCTGTGTG	60.5	205	ttg	5	60.5	2.708	-	-	728908850
	Reverse Primer	CCAGTTCTGCTTCTGCAACA	60.17				60.17
Unigene2437_SSR	Forward Primer	CTTGCTCAAAGCGTTTCTCC	60.13	200	t	12	60.13	2.3427	-	-	728939101
	Reverse Primer	GAGGGAGGAGGAAATGGAAG	60.01				60.01
Unigene24703_SSR	Forward Primer	CGTTTGCTTTTGAAAGTTCG	58.6	217	a	12	58.6	2.4026	-	-	728908492
	Reverse Primer	TGGGAACAAAAGGAAAGGAA	59.52				59.52
Unigene24737_SSR	Forward Primer	ACTTGCCAGTCTTCGTCACC	60.31	205	t	12	60.31	2.8002	2	0.1948	728908458
	Reverse Primer	CGGGGAACAAAGAATCTTCA	60.04				60.04
Unigene24755_SSR	Forward Primer	CTATCTTCCCCTCCCTAGCA	58.36	221	ct	8	58.36	2.1402	-	-	728908440
	Reverse Primer	AGAAGCAAAGACGGTGGAGA	59.99				59.99
Unigene24806_SSR	Forward Primer	TGCACGCTGTTTTATTTTGAA	59.38	204	t	13	59.38	2.2676	-	-	728908389
	Reverse Primer	TGTGCAAACATGACAAGGAAG	59.75				59.75
Unigene24959_SSR	Forward Primer	CAGCGGTACCCAGTACCAAG	60.56	180	tct	6	60.56	2.2676	-	-	728908236
	Reverse Primer	TCATTGGTTCGACTACGTGTG	59.62				59.62
Unigene25307_SSR	Forward Primer	CTTACACCGCAGCTCTCCA	60.14	175	gag	5	60.14	2.053	-	-	728907888
	Reverse Primer	AGGACAGCTCTCCCTCCTCT	59.56				59.56
Unigene25362_SSR	Forward Primer	CGCCCTCTGCTAAGTGCTAT	59.64	180	cag	6	59.64	3.5617	3	0.4302	728907833
	Reverse Primer	TGAAAGAAAACCTTATGTGTCCA	58.66				58.66
Unigene2536_SSR	Forward Primer	GTCAATAGCCTCGCAATCGT	60.24	201	ctt	5	60.24	3.9159	2	0.1411	728939002
	Reverse Primer	CTTTTACCTCTCCGCCTTCC	60.2				60.2
Unigene25376_SSR	Forward Primer	ATTATCAGCCGCTCGATCC	60.16	215	gcc	5	60.16	3.389	-	-	728907819
	Reverse Primer	CCTCTCCTACTCCCGGTCTC	60.21				60.21
Unigene25424_SSR	Forward Primer	GAGGTTGGGAGGAGAAGTCC	60.05	202	gag	5	60.05	3.581	-	-	728907771
	Reverse Primer	CCTTCCTCCTCGGCTTTAAT	59.68				59.68
Unigene25456_SSR	Forward Primer	CAGCGTCTCCATTTGAGTTG	59.44	200	t	15	59.44	3.3772	-	-	728907739
	Reverse Primer	CCAAATGTCATCAGCAAAGG	59.12				59.12
Unigene25486_SSR	Forward Primer	CCCCTATCTTTGGGACAACA	59.78	159	a	12	59.78	3.9324	-	-	728907709
	Reverse Primer	AGGGACTTGCTACAATGACACA	59.66				59.66
Unigene25487_SSR	Forward Primer	GTAGGTCTCGCCGCTCTTCT	61.06	195	ctt	6	61.06	3.4712	-	-	728907708
	Reverse Primer	CATCCTCGGTTGCTTTCTTC	59.81				59.81
Unigene25789_SSR	Forward Primer	GGATTTTCAAGGCATGTTTAGC	59.98	217	a	12	59.98	2.0453	-	-	728907406
	Reverse Primer	ACCAGCAAGTGATCAGCAAA	59.44				59.44
Unigene25804_SSR	Forward Primer	CCACTGGCGGTTCAATATG	59.93	187	tc	8	59.93	2.2149	-	-	728907391
	Reverse Primer	GCTCGTCATCGTCGTCATC	60.39				60.39
Unigene25820_SSR	Forward Primer	GCCCGAACCTTGAGAGAAC	59.79	213	t	13	59.79	3.9875	-	-	728907375
	Reverse Primer	CACCGGGAGAGAGATTTTGA	60.19				60.19
Unigene26243_SSR	Forward Primer	CAATCTACCTATTGATGCCTTCC	59.03	201	tca	5	59.03	2.0454	-	-	728906952
	Reverse Primer	GCATCTTAATCTCATCGGCTCT	59.85				59.85
Unigene26658_SSR	Forward Primer	CCGTTCTCCTCTCCGTATCA	60.21	207	a	12	60.21	2.0325	-	-	728906537
	Reverse Primer	CATTCACAGCCATCCCTGA	60.63				60.63
Unigene2677_SSR	Forward Primer	CATCTCACTACCTTTGGCTCAG	59	180	t	12	59	2.0908	2	0.3457	728938861
	Reverse Primer	AATGGATCCGCAACTGAGAT	59.51				59.51
Unigene26914_SSR	Forward Primer	CCCAGTTATTGTTTTCCTCCCTA	60.55	179	a	12	60.55	2.0825	2	0.3047	728906281
	Reverse Primer	TGGATTTGTGGAGAATGCTG	59.65				59.65
Unigene26914_SSR	Forward Primer	CCTGGCCCAACTTTGTATTG	60.36	197	tta	5	60.36	2.0825	2	0.1948	728906281
	Reverse Primer	CGACTCGTTAGCAGCCCTAC	60.04				60.04
Unigene27225_SSR	Forward Primer	GTAGGAGTTCCAGCCGTTGA	60.26	169	ccg	5	60.26	3.7459	2	0.2392	728905970
	Reverse Primer	CGTGGGATACATGAATTGGA	59.2				59.2
Unigene27246_SSR	Forward Primer	GGAGGAGTAGGCCGAGAAGT	59.84	203	tct	5	59.84	2.1825	2	0.2754	728905949
	Reverse Primer	GCGTCCCAATAACCAAAACA	60.73				60.73
Unigene27323_SSR	Forward Primer	TCATCCTCAAGGCTAATGTCG	60.22	172	ccg	5	60.22	2.7821	-	-	728903322
	Reverse Primer	GGAAAGAAAAGGTTGTTGAGGA	59.61				59.61
Unigene27567_SSR	Forward Primer	GTCCAGCAACAACTGGATGA	59.68	187	tgg	5	59.68	3.9519	2	0.2392	728903078
	Reverse Primer	CACCTCGTCTCCAAGACCAC	60.71				60.71
Unigene27599_SSR	Forward Primer	GCAACGGCTATTGGAGGAT	60.05	195	a	13	60.05	3.2467	2	0.1948	728903046
	Reverse Primer	TGGGACAGAATAAGATTGCAGA	59.71				59.71
Unigene27767_SSR	Forward Primer	GTGGTGGTGAGCAGTCTGTG	60.37	218	a	13	60.37	2.4275	2	0.3457	728902878
	Reverse Primer	GGAAGAGAAGGGAGGAAAGG	59.25				59.25
Unigene28203_SSR	Forward Primer	CCAACCCAGTCCAACTCATT	59.82	207	tct	5	59.82	2.5045	2	0.3589	728902442
	Reverse Primer	CCGAGCTAACGGCTACAAAT	59.38				59.38
Unigene29192_SSR	Forward Primer	CCCCATTTTGTACCATCACTG	60.1	161	tca	5	60.1	3.6299	2	0.3278	728901453
	Reverse Primer	GCGTGGAATGCTATTGACAG	59.3				59.3
Unigene29533_SSR	Forward Primer	TGTTGAGCAAGATCCACTGC	59.99	225	t	12	59.99	2.1091	2	0.3457	728901112
	Reverse Primer	TGCTGGTTGTGTCAAGGAAG	59.87				59.87
Unigene29547_SSR	Forward Primer	TGCTCAGCGATCCCTTTATC	60.32	228	t	12	60.32	2.5687	-	-	728901098
	Reverse Primer	GTTTCTGGCTCAGGAAGTGC	60				60
Unigene29587_SSR	Forward Primer	AAAACCCACTGCCATGAGAA	60.49	211	ccg	5	60.49	2.46	2	0.3733	728901058
	Reverse Primer	CTGGGAGAGGAGATGGGAAT	60.41				60.41
Unigene29611_SSR	Forward Primer	AAGGAAGAAGCGGTGAAACA	59.85	225	t	15	59.85	2.045	2	0.3733	728901034
	Reverse Primer	CTTTAGAGGGGTGCCAATCA	60.07				60.07
Unigene29823_SSR	Forward Primer	AAACATGGGTTTGGGTTTGA	60.07	225	t	13	60.07	2.8524	2	0.3047	728900822
	Reverse Primer	TTTGTTGGTGTTGGGTTTCA	59.83				59.83
Unigene29856_SSR	Forward Primer	ATGATCACCAGCACCACCAC	61.87	205	ccg	5	61.87	2.6298	-	-	728900789
	Reverse Primer	GGGAGAGGGAGGAGAAGACA	60.73				60.73
Unigene29888_SSR	Forward Primer	CCCCTCCATCAATTCTCTCA	60	213	tc	8	60	2.6296	-	-	728900757
	Reverse Primer	TCGAGATTAGCCCCCTTTTT	60.03				60.03
Unigene30732_SSR	Forward Primer	AACCGGAATGGAACAGGAC	59.77	206	ggc	5	59.77	3.746	2	0.368	728899914
	Reverse Primer	GGAGCACTGTATCCCCACAT	59.81				59.81
Unigene30884_SSR	Forward Primer	GCCACAACCAAAAGAACAAAA	60	173	aag	5	60	2.5475	-	-	728899762
	Reverse Primer	AACTCGTTTTCCATCGCTTG	60.25				60.25
Unigene31100_SSR	Forward Primer	TCTCCATTGAGAAGCCCATC	60.16	197	ggt	5	60.16	3.215	-	-	728899546
	Reverse Primer	TTTTTGTGACCGAAGCCTCT	59.85				59.85
Unigene31145_SSR	Forward Primer	TGGATCTTCGAAAGCAGCTC	60.62	169	cgg	5	60.62	2.7999	2	0.3457	728899501
	Reverse Primer	AGCTGGTTCTTCTCCGTCAA	59.99				59.99
Unigene3163_SSR	Forward Primer	CCCCTCTCCTCCAATTCTTC	60.01	208	agg	8	60.01	2.0653	-	-	728938375
	Reverse Primer	CATCTTTCTCCCCTTCACCA	60.04				60.04
Unigene31717_SSR	Forward Primer	TTTCCGGATCTTCTTGTTGG	60.04	235	ccg	5	60.04	2.7673	-	-	728898929
	Reverse Primer	TCTCCCATCTCGAAGAGGTC	59.33				59.33
Unigene31729_SSR	Forward Primer	CAATGGAAGGAAGTCGGAGA	60.19	187	cac	5	60.19	2.5596	3	0.5298	728898917
	Reverse Primer	CTCTTGTTTGTTGGGCTGGT	60.15				60.15
Unigene31838_SSR	Forward Primer	TCCCTCTCACGCTCTCTGTT	60.13	202	tct	6	60.13	2.1325	-	-	728898808
	Reverse Primer	CTGGTGTGCCAACCTAAACC	60.41				60.41
Unigene31880_SSR	Forward Primer	TGGTATGATTTCGATCCCAAC	59.64	188	a	12	59.64	2.215	2	0.2754	728898766
	Reverse Primer	AAGTGGCTCGAAAACACGAG	60.43				60.43
Unigene32267_SSR	Forward Primer	AGAAAAGCAGAAACGGCAAA	60	203	cct	5	60	3.2675	-	-	728898379
	Reverse Primer	ACAACAGATAGGGCGAGAGC	59.46				59.46
Unigene32299_SSR	Forward Primer	CCGGTCAATCTTCGCTACTC	59.84	208	a	15	59.84	2.6298	-	-	728898347
	Reverse Primer	TTTTATTTTGAGCCGGGTTG	59.94				59.94
Unigene32345_SSR	Forward Primer	CGGCATTAGAGGAGATCGAG	59.93	201	aga	5	59.93	2.708	2	0.2754	728898301
	Reverse Primer	CCCTCCCAAAACCAAATCTT	60.16				60.16
Unigene32345_SSR	Forward Primer	CGGCATTAGAGGAGATCGAG	59.93	201	aga	6	59.93	2.708	-	-	728898301
	Reverse Primer	CCCTCCCAAAACCAAATCTT	60.16				60.16
Unigene32361_SSR	Forward Primer	GCGGTGAGTAGTCGGATGTT	60.14	216	a	14	60.14	2.9145	-	-	728898285
	Reverse Primer	GGGAAGAAGCTTTCAGGTCA	59.4				59.4
Unigene32377_SSR	Forward Primer	TTCTGTTGAGCGACAGCATC	60.14	187	t	12	60.14	2.9837	-	-	728898269
	Reverse Primer	CCCGTCTCCCTCTGTTTTTC	60.99				60.99
Unigene32465_SSR	Forward Primer	AAAAACACAATGCAACTCAGC	57.95	200	gca	5	57.95	3.104	-	-	728898181
	Reverse Primer	CTTTCGGCACCACCACTACT	60.17				60.17
Unigene32501_SSR	Forward Primer	CGGTCGTTGGTTCAGTTCTT	60.15	191	gaa	5	60.15	3.045	2	0.3047	728898145
	Reverse Primer	TAGCCGAACTGCTTTCTGGT	60.01				60.01
Unigene32756_SSR	Forward Primer	TGTGGAAATGTGCCATCAGT	59.97	180	ctt	5	59.97	2.1606	-	-	728897890
	Reverse Primer	CTCCTCACACCGAGAACTCC	59.83				59.83
Unigene3284_SSR	Forward Primer	ATCTCAGACCCAAAGCGAAA	59.81	206	cag	7	59.81	-2.4208	2	0.3733	728938254
	Reverse Primer	GGAGTGGAAACGAAGATGGA	60.05				60.05
Unigene32892_SSR	Forward Primer	GGGTTGATGTGAGAGGGACT	58.95	214	a	14	58.95	2.4943	2	0.1948	728897754
	Reverse Primer	CAATGCAGACTGGAGAAGGA	58.96				58.96
Unigene32914_SSR	Forward Primer	GCAACAAGGACCACCTCATC	60.52	195	cca	7	60.52	3.6498	2	0.3457	728897732
	Reverse Primer	CGTGGAAGCCACCATTTTAT	59.82				59.82
Unigene32972_SSR	Forward Primer	GTCTCCGTTCCCAGGTATCA	59.93	195	ct	8	59.93	3.1039	2	0.2754	728897674
	Reverse Primer	GACGGTCGCTAGTTGTTGGT	60.18				60.18
Unigene32985_SSR	Forward Primer	GAGCTGGAGGTGGTTTGTTC	59.7	198	t	12	59.7	3.782	2	0.2392	728897661
	Reverse Primer	TGCCGCTTCCAGATTAGACT	59.98				59.98
Unigene33099_SSR	Forward Primer	TGACATGACACAAACCTTTCAG	58.67	190	tg	9	58.67	3.7454	2	0.1411	728897547
	Reverse Primer	CAGTGCATCCTGCCATTTAG	59.3				59.3
Unigene33218_SSR	Forward Primer	AGATCGTCGCAACGGATAAG	60.24	200	ag	9	60.24	2.7231	-	-	728897428
	Reverse Primer	AGAAGCTCCCACCATCTCCT	60.22				60.22
Unigene33218_SSR	Forward Primer	AGATCGTCGCAACGGATAAG	60.24	200	ag	8	60.24	2.7231	-	-	728897428
	Reverse Primer	AGAAGCTCCCACCATCTCCT	60.22				60.22
Unigene33269_SSR	Forward Primer	AGGGAACAGATGGCTCCAC	60.06	202	ggc	5	60.06	2.2861	-	-	728897377
	Reverse Primer	GTCGTCCATGTCCCCTCCT	62.33				62.33
Unigene3389_SSR	Forward Primer	AGCTGCTGTTGCCAGAGACT	60.35	203	t	15	60.35	2.4144	2	0.1411	728938149
	Reverse Primer	GCAGTACCTGGTGGAGGAAG	59.72				59.72
Unigene3598_SSR	Forward Primer	TCGAAAGCTATCGGTGAAGC	60.49	182	gag	5	60.49	2.5579	3	0.5158	728937940
	Reverse Primer	TAACAAGCACGGCTCACTTG	60.05				60.05
Unigene3598_SSR	Forward Primer	GGTGGGAGGGGTTTCTCTAC	59.79	191	tgg	7	59.79	2.5579	-	-	728937940
	Reverse Primer	TTCCATCCCCGTACATTAGC	59.78				59.78
Unigene3734_SSR	Forward Primer	ACAATGGAGATCCCAGCAAG	59.94	214	tc	10	59.94	2.9836	-	-	728937804
	Reverse Primer	AGGGTCGTTCCTCTTCCATT	59.78				59.78
Unigene3971_SSR	Forward Primer	AAAAGGGAAAGGGAGATGGA	59.88	194	tc	10	59.88	2.3446	-	-	728937567
	Reverse Primer	TACTCAACACGTCGCTCGAA	60.6				60.6
Unigene4048_SSR	Forward Primer	TCATGTTGGTGCTGGAAAGA	60.24	212	tgc	5	60.24	3.2479	2	0.2392	728937490
	Reverse Primer	ACCACCAATTTTCGTGCAAT	60.24				60.24
Unigene4452_SSR	Forward Primer	TCCCCCAACAAATAGACAGA	57.99	199	a	12	57.99	2.2161	-	-	728937087
	Reverse Primer	GTTTGAGGCTGGTTGTGGAT	59.97				59.97
Unigene4452_SSR	Forward Primer	GCGATGTAGTTTGGGAGGAA	60.07	206	a	15	60.07	2.2161	-	-	728937087
	Reverse Primer	TAACCGACCTTTGCCATGTT	60.37				60.37
Unigene4629_SSR	Forward Primer	CAGGGTCTTCGAGAACAAGG	59.84	196	a	14	59.84	-2.4025	2	0.3278	728936910
	Reverse Primer	CATAAAAATCCCCCGTCTCC	60.5				60.5
Unigene4629_SSR	Forward Primer	AGCATGCATGTTGTCCAATC	59.53	189	tgg	6	59.53	-2.4025	2	0.0767	728936910
	Reverse Primer	AGCCTAGGTGTGTGGGTTTG	60.03				60.03
Unigene4672_SSR	Forward Primer	AGTTTTTCCACAGCCACCAC	60.01	199	cca	6	60.01	2.0542	2	0.1411	728936867
	Reverse Primer	AGGTTTAGCCGGTGGGATAC	60.21				60.21
Unigene5338_SSR	Forward Primer	AGAGGATGAGATGGGAGTGG	59.05	216	gag	5	59.05	2.2733	2	0.2754	728936201
	Reverse Primer	CCTCCTTCCTTCCTGCTTCT	59.95				59.95
Unigene5817_SSR	Forward Primer	GGCTGCTTTGCCAAATCTTA	60.34	200	agg	6	60.34	-2.3473	2	0.3047	728935722
	Reverse Primer	ATGCTCCCTGGCACTCTATG	60.24				60.24
Unigene5950_SSR	Forward Primer	CCTCAAATAAATCAACAGCCAAA	60.34	178	t	15	60.34	2.2626	-	-	728935589
	Reverse Primer	GTGTTTGGACGGAAGCCTAA	60.11				60.11
Unigene5960_SSR	Forward Primer	CAGCGGGAGTACATGAGGAC	60.68	186	gct	5	60.68	2.045	-	-	728935579
	Reverse Primer	CGTTTTGATGCCACATCG	59.62				59.62
Unigene5983_SSR	Forward Primer	ATCTCAGCAAAAAGCCCAAA	59.82	195	a	17	59.82	2.2118	2	0.3457	728935556
	Reverse Primer	TGGGACTCGAAAATGGATTC	59.87				59.87
Unigene6455_SSR	Forward Primer	ACGGCTACAACCCTGACATC	60	208	a	13	60	-2.7109	2	0.2392	728935084
	Reverse Primer	ATCGACCTCAGCTTGCTCAT	59.98				59.98
Unigene6498_SSR	Forward Primer	ATGCATCGCAACCCTGAT	60.04	197	a	12	60.04	3.4793	-	-	728935041
	Reverse Primer	GTGGTCCCGTCTCTCGATAA	60.07				60.07
Unigene6768_SSR	Forward Primer	CCACCTCCACTTGACTCTCC	59.68	179	a	15	59.68	-2.5915	-	-	728934771
	Reverse Primer	TAATCTTCTTCGCGCCAGAT	59.94				59.94
Unigene6872_SSR	Forward Primer	CAAGGCTTGAGGAAACTTGG	59.85	204	ctg	7	59.85	2.0182	-	-	728934667
	Reverse Primer	ATCCAAAGGAACCCCAAGAG	60.3				60.3
Unigene8540_SSR	Forward Primer	GGGGAGGAGAAGGAGAAGAA	59.75	192	gga	6	59.75	3.7045	-	-	728933000
	Reverse Primer	CCGATTAATGAAGGCGTCTG	60.6				60.6
Unigene9067_SSR	Forward Primer	CCCTCCTCTCTCCCTCTCTC	59.49	233	t	12	59.49	2.5344	2	0.0767	728932475
	Reverse Primer	GGGGTTGTGGTGATATCTGG	60.05				60.05
Unigene9216_SSR	Forward Primer	GCTCCCCATGGATACTGCTA	60.06	197	at	8	60.06	2.8052	-	-	728932326
	Reverse Primer	TCGGTGTTTTGAACCATCTG	59.54				59.54
Unigene92_SSR	Forward Primer	TCCTCCTACGTCCTCTCCAA	59.8	194	ttc	5	59.8	2.5775	3	0.5112	728941446
	Reverse Primer	GATATGACGCCGGAGAGAAA	60.18				60.18
Unigene9953_SSR	Forward Primer	CGAGCTGATCATGAACTTGG	59.39	210	tta	5	59.39	2.2506	-	-	728931590
	Reverse Primer	CGTGTACATATCTCTGGTTGCTTT	59.62				59.62
CL1003_Contig6_SSR	Forward Primer	CTCCAACAAATCCCCTCTCA	60.04	183	ct	10	60.04	-0.1373	-	-	704748000
	Reverse Primer	CAAAACCAGAAGGCAGAAGG	59.85				59.85
CL100_Contig1_SSR	Forward Primer	AACCCTGGTGAGATTTCAGG	58.99	208	t	12	58.99	1.3637	-	-	704750709
	Reverse Primer	ATTCTGGTGGTGGAACGAAG	59.97				59.97
CL1010_Contig1_SSR	Forward Primer	CGCTTCCGATCCAACTACTC	59.84	200	tct	5	59.84	0.4236	-	-	704747978
	Reverse Primer	GGTTTGGAAAATTAGGGTTCG	59.7				59.7
CL1010_Contig2_SSR	Forward Primer	GATCCAACCACCGAATCAAC	60.18	183	tct	5	60.18	10.8193	3	0.325	704747977
	Reverse Primer	GAGGGAAATGGGGGAGAAT	60.08				60.08
CL1011_Contig4_SSR	Forward Primer	GCTCGAGCTACTCGGTCCT	59.72	211	aagcc	5	59.72	5.9272	3	0.4741	704747973
	Reverse Primer	AGCTGGCAGACCCTTGGAT	62.14				62.14
CL1019_Contig1_SSR	Forward Primer	CTCGATTCCCAAACCAACAC	60.35	193	cgc	7	60.35	-1.5388	-	-	704747953
	Reverse Primer	ACCACATTGTTCCCTCCTTG	59.82				59.82
CL1019_Contig4_SSR	Forward Primer	ACATTGTTCCCTCCTTGTGG	59.82	204	gcg	7	59.82	0.1237	-	-	704747950
	Reverse Primer	CGGTGCAGTCAATTTCGAG	60.4				60.4
CL1020_Contig3_SSR	Forward Primer	GGAATGGGTGGGGAAAATAG	60.37	200	agg	7	60.37	-0.7873	-	-	704747946
	Reverse Primer	TCCCCAACCCTTACTCTCAG	59.13				59.13
CL1029_Contig1_SSR	Forward Primer	ACTTGACGGTCAGGAAGGTG	60.15	179	gga	5	60.15	0.5811	-	-	704747922
	Reverse Primer	CAGCTACCGTGTGTTCGTGT	59.82				59.82
CL102_Contig2_SSR	Forward Primer	AGAGGAGGTAGGCGAAGGAG	59.97	202	agg	6	59.97	-0.0232	-	-	704750704
	Reverse Primer	AAGGAGTCCCGTCACCTTTC	60.49				60.49
CL102_Contig2_SSR	Forward Primer	CGAGGAGGAGAATGAGAGGA	59.48	189	att	5	59.48	-0.0232	-	-	704750704
	Reverse Primer	CAACCAACGCAAGGAAAAAG	60.64				60.64
CL103_Contig2_SSR	Forward Primer	AAACCGCTTGTACAGCTTGC	60.45	205	ct	9	60.45	0.488	-	-	704750701
	Reverse Primer	GGGAAGAGAGTGGAGCACTG	59.99				59.99
CL1047_Contig1_SSR	Forward Primer	TGTCCAAAGATGTTTGCTTCC	60.1	195	a	15	60.1	1.3604	-	-	704747873
	Reverse Primer	GTGGCTGTCCAAAGATTTCC	59.53				59.53
CL1048_Contig1_SSR	Forward Primer	GTCTCCAAGCTCGTCCTGTC	59.99	183	cgc	5	59.99	1.1152	-	-	704747870
	Reverse Primer	GGTTAGCGGTGTGTTGAGGT	60.03				60.03
CL1050_Contig1_SSR	Forward Primer	CCCGATCACTGTCGTCACTA	59.7	205	cgc	6	59.7	1.4925	-	-	704747866
	Reverse Primer	CTTGCCATCCCTCAAAGCTA	60.34				60.34
CL1050_Contig2_SSR	Forward Primer	CCCGATCACTGTCGTCACTA	59.7	205	cgc	6	59.7	1.5476	-	-	704747865
	Reverse Primer	CTTGCCATCCCTCAAAGCTA	60.34				60.34
CL1054_Contig1_SSR	Forward Primer	AGGGGATTGGGGATATGAAC	59.84	199	ccg	6	59.84	-0.5399	-	-	704747856
	Reverse Primer	GGAAAACGAAGAGGGCAAAC	60.97				60.97
CL1054_Contig1_SSR	Forward Primer	TCCAGATCCAAGAAGCCATC	60.16	184	ggc	6	60.16	-0.5399	-	-	704747856
	Reverse Primer	GAGGAGGAGGAGGAGGAGAG	59.49				59.49
CL1054_Contig2_SSR	Forward Primer	GGGGATTGGGGATATGAACT	59.84	204	ccg	6	59.84		-	-	704747855
	Reverse Primer	AGCTAAGGGAAGCGAAGAGG	60.11				60.11
CL1054_Contig2_SSR	Forward Primer	ATCCGAGAAGCCATTTCCTT	60.04	179	ggc	6	60.04		-	-	704747855
	Reverse Primer	GAGGAGGAGGAGGAGGAGAG	59.49				59.49
CL1054_Contig3_SSR	Forward Primer	ATCCGAGAAGCCATTTCCTT	60.04	179	ggc	6	60.04	-0.2351	-	-	704747854
	Reverse Primer	GAGGAGGAGGAGGAGGAGAG	59.49				59.49
CL1056_Contig1_SSR	Forward Primer	CAGAGGAGGCTCTTCATGCT	59.7	192	ctc	5	59.7		-	-	704747851
	Reverse Primer	GAGAAGAGGGCAAGGGATCT	59.78				59.78
CL1056_Contig2_SSR	Forward Primer	CAGAGGAGGCTCTTCATGCT	59.7	192	ctc	5	59.7		-	-	704747850
	Reverse Primer	GAGAAGAGGGCAAGGGATCT	59.78				59.78
CL1056_Contig3_SSR	Forward Primer	CAGAGGAGGCTCTTCATGCT	59.7	192	ctc	5	59.7	1.4238	-	-	704747849
	Reverse Primer	GAGAAGAGGGCAAGGGATCT	59.78				59.78
CL1056_Contig4_SSR	Forward Primer	CAGAGGAGGCTCTTCATGCT	59.7	192	ctc	5	59.7		-	-	704747848
	Reverse Primer	GAGAAGAGGGCAAGGGATCT	59.78				59.78
CL1056_Contig5_SSR	Forward Primer	CAGAGGAGGCTCTTCATGCT	59.7	192	ctc	5	59.7		-	-	704747847
	Reverse Primer	GAGAAGAGGGCAAGGGATCT	59.78				59.78
CL1056_Contig6_SSR	Forward Primer	GCCACCTGCATGCATAATATC	60.33	180	a	15	60.33	-0.2653	-	-	704747846
	Reverse Primer	CTGCGCCTCCAATCAAGTAT	60.24				60.24
CL1056_Contig6_SSR	Forward Primer	CAGAGGAGGCTCTTCATGCT	59.7	192	ctc	5	59.7	-0.2653	-	-	704747846
	Reverse Primer	GAGAAGAGGGCAAGGGATCT	59.78				59.78
CL1064_Contig1_SSR	Forward Primer	TGCTGAGATTGAGGCAGAGA	59.81	188	t	14	59.81	0.8769	-	-	704747822
	Reverse Primer	TTTCCCATATTACCCCAGCA	60.15				60.15
CL1078_Contig1_SSR	Forward Primer	GCCTAGCCAAGTTCACCATC	59.7	224	tct	24	59.7	1.3602	-	-	704747782
	Reverse Primer	CAGCTGCAATCTTCTCAGGA	59.27				59.27
CL1078_Contig2_SSR	Forward Primer	CAGTGGCAACTCTCAAGCAA	60.17	204	aga	9	60.17	0.5305	-	-	704747781
	Reverse Primer	TCACTGGCTTGAGCTTCAGTT	60.19				60.19
CL1079_Contig2_SSR	Forward Primer	CCTTGACGACCAGTCCAATC	60.51	199	gcg	5	60.51	1.792	-	-	704747779
	Reverse Primer	GGGAGAGGTCGCTGATAGAA	59.39				59.39
CL1079_Contig2_SSR	Forward Primer	GCAAATCCCCCAAACTCAG	60.44	189	cag	5	60.44	1.792	-	-	704747779
	Reverse Primer	GACATCGAACCCGATCTCAG	60.62				60.62
CL1079_Contig2_SSR	Forward Primer	GGGCAGATGAACCTTGGTG	61.48	206	cag	6	61.48	1.792	-	-	704747779
	Reverse Primer	CCAGGAAGAAACTGCGTACC	59.73				59.73
CL1084_Contig4_SSR	Forward Primer	CACCGGGAAATAAGGTCCTC	60.68	206	ct	8	60.68	-0.0545	-	-	704747766
	Reverse Primer	AAACAACCCACTCGTCAACC	59.87				59.87
CL1084_Contig4_SSR	Forward Primer	CTTTATCTCTGGCCGCTTGA	60.48	206	gct	7	60.48	-0.0545	-	-	704747766
	Reverse Primer	CGAGCGATAGAGCGTACGAG	61.22				61.22
CL1086_Contig2_SSR	Forward Primer	CCGCAGCAAAGAATTAGGAG	59.97	246	a	14	59.97	0.2929	-	-	704747761
	Reverse Primer	CGCCATTGTTGTCGTCTTTA	59.73				59.73
CL1087_Contig2_SSR	Forward Primer	TCCAGTTAAAGGCCAAGATGA	59.69	201	a	12	59.69	-1.2615	-	-	704747759
	Reverse Primer	GCCCATCGATATTGCTGATT	59.89				59.89
CL1109_Contig3_SSR	Forward Primer	AATAGGGGACGATTGGAACC	60.02	193	ataa	5	60.02	0.9901	-	-	704747700
	Reverse Primer	GAGAAAGGAAGAGGGGGAAA	59.62				59.62
CL1119_Contig1_SSR	Forward Primer	CTTGTTGCTGCAGGTGAGAG	59.77	204	ctc	5	59.77	-0.9218	-	-	704747673
	Reverse Primer	GGCGAGAGGAAACAGTGAAG	59.99				59.99
CL1119_Contig1_SSR	Forward Primer	CAGCCAATCCCTTGCTCTAT	59.29	192	cct	5	59.29	-0.9218	-	-	704747673
	Reverse Primer	GTCAACCGTCGTCGTCTTCT	60.31				60.31
CL1119_Contig2_SSR	Forward Primer	CGTGGCAATACTTCCTCGTT	60.13	196	ctc	5	60.13	1.423	-	-	704747672
	Reverse Primer	GAGAGGAGGTCTGGTGTTGG	59.68				59.68
CL1119_Contig2_SSR	Forward Primer	CAGCCAATCCCTTGCTCTAT	59.29	192	cct	5	59.29	1.423	-	-	704747672
	Reverse Primer	GTCAACCGTCGTCGTCTTCT	60.31				60.31
CL1127_Contig2_SSR	Forward Primer	AGCGTGAGAGGAGCAGATGT	60.17	193	t	16	60.17	0.045	-	-	704747643
	Reverse Primer	ACCTCGCCGCCTTCTTTAC	61.65				61.65
CL1133_Contig1_SSR	Forward Primer	ATGTTGGCACGGAGAAAGAC	60.12	203	t	12	60.12	1.42	-	-	704747622
	Reverse Primer	TACTCGAGCGACACAACTGC	60.21				60.21
CL1136_Contig2_SSR	Forward Primer	TTCCCATGCAACAGATTGTC	59.5	191	aga	5	59.5	1.5285	-	-	704747613
	Reverse Primer	GAGGACCTCCTCATGGTTCA	60.05				60.05
CL1136_Contig2_SSR	Forward Primer	GAAGAAGACGACGACGAAGG	59.99	203	ccg	7	59.99	1.5285	-	-	704747613
	Reverse Primer	GAGCTTCAGCAGAGGAATGC	60.25				60.25
CL1136_Contig2_SSR	Forward Primer	GCGCTTGCTCTGTTTCTTCT	59.9	203	t	14	59.9	1.5285	-	-	704747613
	Reverse Primer	AGAGGGAAAGGTGGGGATTA	59.76				59.76
CL1136_Contig2_SSR	Forward Primer	CATCCCCGTCCAACTGATAG	60.33	193	tcc	5	60.33	1.5285	-	-	704747613
	Reverse Primer	AGAGGGTGGAGGAAGGAGAG	59.8				59.8
CL1136_Contig3_SSR	Forward Primer	TGTTCCCATGCAAGAGATTG	59.65	199	aga	6	59.65	1.173	-	-	704747612
	Reverse Primer	GAGGACCTCCTCATGGTTCA	60.05				60.05
CL1136_Contig3_SSR	Forward Primer	GCGCTTGCTCTGTTTCTTCT	59.9	203	t	14	59.9	1.173	-	-	704747612
	Reverse Primer	AGAGGGAAAGGTGGGGATTA	59.76				59.76
CL1136_Contig3_SSR	Forward Primer	CATCCCCGTCCAACTGATAG	60.33	193	tcc	5	60.33	1.173	-	-	704747612
	Reverse Primer	AGAGGGTGGAGGAAGGAGAG	59.8				59.8
CL1158_Contig1_SSR	Forward Primer	TTGATGCCAATGGAAACTCA	60.05	205	t	13	60.05	0.5891	-	-	704747551
	Reverse Primer	AAAGCTCAAATGCCTTCACG	60.39				60.39
CL1163_Contig1_SSR	Forward Primer	CACACCCATACCCAAATCG	59.63	202	gga	5	59.63	0.6527	-	-	704747530
	Reverse Primer	CGTCATCATCCTCATCATCG	60.03				60.03
CL1170_Contig1_SSR	Forward Primer	CAGTTTGAGGATGACCTTGC	58.29	193	t	16	58.29	0.2444	-	-	704747509
	Reverse Primer	GCAACAGAATCTTTACCATCCA	59.09				59.09
CL1170_Contig2_SSR	Forward Primer	GAAGTCTCCTCAAGCCCAAA	59.4	184	a	15	59.4	0.0447	-	-	704747508
	Reverse Primer	TGGTGATGGGTCTTTGATTTC	59.78				59.78
CL1175_Contig2_SSR	Forward Primer	GAGTCCCCGAAGATGATGAC	59.47	180	caa	5	59.47	-1.6134	-	-	704747494
	Reverse Primer	ACCGAAAACCCAAAGACTGA	59.57				59.57
CL117_Contig1_SSR	Forward Primer	AACCGATACCCCGTTACCTC	60.07	195	cct	5	60.07	0.9705	-	-	704750654
	Reverse Primer	GTGGTCACTCCTCTCGGGTA	60.11				60.11
CL1185_Contig1_SSR	Forward Primer	CCTCATGTCCTGGATCGACT	60.07	171	tcc	5	60.07	10.1983	-	-	704747466
	Reverse Primer	GAGGATGACGAGGACGAAGA	60.35				60.35
CL1185_Contig2_SSR	Forward Primer	CTCTCTGCCGTTGACCTCAT	60.41	194	tcc	6	60.41	10.9351	-	-	704747465
	Reverse Primer	GAGAGCAATGGCTTCGATTC	59.92				59.92
CL1193_Contig1_SSR	Forward Primer	CTCGAGAACACCGAGGTCAG	61	194	gaa	5	61	0.2377	-	-	704747440
	Reverse Primer	TCGGCTCCAGAACAAAAGAC	60.38				60.38
CL1193_Contig2_SSR	Forward Primer	GCTCCTCTTGTTCTGCGTCT	59.75	197	ctt	5	59.75	1.4076	-	-	704747439
	Reverse Primer	TCAGAGAGATTCGGCTGCTT	60.24				60.24
CL1197_Contig1_SSR	Forward Primer	TCGGTTACAAAAACGGGTTC	59.84	199	gcc	7	59.84	-0.1981	-	-	704747432
	Reverse Primer	AAAAGGTGGTCGAGGAGGAG	60.62				60.62
CL11_Contig3_SSR	Forward Primer	CTTACACGCTTCCCTCTCCA	60.39	199	tc	8	60.39	0.3335	-	-	704750997
	Reverse Primer	TGGATTAGGGTTTGGGACTG	59.78				59.78
CL1201_Contig2_SSR	Forward Primer	TCCTCTCACGTCGGAATCTT	59.8	200	gcg	8	59.8	-0.2811	-	-	704747420
	Reverse Primer	GATGAGGGGGAGGTGGTC	60.27				60.27
CL1201_Contig2_SSR	Forward Primer	TCGCGCAGTATCTATTGGTG	59.86	220	tga	5	59.86	-0.2811	-	-	704747420
	Reverse Primer	TCATGGCCATCAACACTCAT	59.92				59.92
CL1201_Contig3_SSR	Forward Primer	CATCCATTCCCTTCACCAAA	60.69	173	cgc	8	60.69	0.4975	-	-	704747419
	Reverse Primer	CAGTCCTCTCACGTCGGAAT	60.26				60.26
CL1205_Contig1_SSR	Forward Primer	CCATGGTGAAGATGGGAAAC	60.17	208	tga	5	60.17	0.8603	-	-	704747411
	Reverse Primer	AAACAGGAGATAAGAACGTCTGC	58.97				58.97
CL1205_Contig2_SSR	Forward Primer	CCATGGTGAAGATGGGAAAC	60.17	208	tga	5	60.17	3.5296	-	-	704747410
	Reverse Primer	AAACAGGAGATAAGAACGTCTGC	58.97				58.97
CL1219_Contig1_SSR	Forward Primer	TGGCATGGTCTGATTTTGAG	59.65	204	ag	8	59.65	1.4919	-	-	704747369
	Reverse Primer	CCTCAGATCTCTCAGCAGTCC	59.14				59.14
CL1223_Contig2_SSR	Forward Primer	TGTCGGCAACTGCACTACTT	59.51	200	gtg	6	59.51	0.4906	-	-	704747359
	Reverse Primer	CCTTGAGCTCTCTCCACCAC	59.99				59.99
CL1223_Contig2_SSR	Forward Primer	TGTCGGCAACTGCACTACTT	59.51	200	gtg	5	59.51	0.4906	-	-	704747359
	Reverse Primer	CCTTGAGCTCTCTCCACCAC	59.99				59.99
CL1223_Contig2_SSR	Forward Primer	CAACAGCAACAATGCCTCAT	59.72	202	aac	6	59.72	0.4906	-	-	704747359
	Reverse Primer	GAAGAGGGTCGTTGGTTCAG	59.7				59.7
CL1223_Contig4_SSR	Forward Primer	AGCAGATTGGTGCTTTGGTT	59.74	205	tgt	6	59.74	1.0329	-	-	704747357
	Reverse Primer	AAACACAGTCCCACCATTCC	59.68				59.68
CL1223_Contig4_SSR	Forward Primer	AAACGGTGGAGGTGTAGTGG	59.88	195	a	13	59.88	1.0329	-	-	704747357
	Reverse Primer	CCCGATCTTTTCTCCCATTT	60.26				60.26
CL1223_Contig6_SSR	Forward Primer	CCCAACTCCTCTCGAAGACA	60.38	199	acc	6	60.38	1.7798	-	-	704747355
	Reverse Primer	AGATGTCGGCAACTGCACTA	59.47				59.47
CL1227_Contig5_SSR	Forward Primer	GGGTACATTGCTGGCTGTTT	60	211	ctg	6	60	0.9291	-	-	704747344
	Reverse Primer	AGGAGCAGCTCTCTCCGTTA	59.33				59.33
CL1228_Contig2_SSR	Forward Primer	GGTGGTTGGGATTTTGTGTC	60.07	232	tc	10	60.07	0.5434	-	-	704747342
	Reverse Primer	CCTCTTTCGTGTCGTCATCC	60.66				60.66
CL1228_Contig2_SSR	Forward Primer	CTGCCTCCAAGCTATCTGCT	59.74	200	a	14	59.74	0.5434	-	-	704747342
	Reverse Primer	CCATATGGCAGAATCCCAAC	60.15				60.15
CL1244_Contig3_SSR	Forward Primer	CAGACCCAATTCGACCAAGT	59.97	206	a	12	59.97	1.2543	-	-	704747286
	Reverse Primer	TTGAAGTTGTGGGTTTGTCG	59.58				59.58
CL1244_Contig4_SSR	Forward Primer	ATCAACTTGCACGGGCTAAC	60.14	201	t	15	60.14	0.476	-	-	704747285
	Reverse Primer	GCAGCCAGGAGTCAGAAGTC	60.14				60.14
CL1248_Contig1_SSR	Forward Primer	CATGCATGCACAAGAAAAAGA	59.86	208	gaa	5	59.86	-0.6531	-	-	704747276
	Reverse Primer	GGCGAAAGCTGATGGTTCTA	60.35				60.35
CL1248_Contig2_SSR	Forward Primer	CATGCATGCACAAGAAAAAGA	59.86	208	gaa	5	59.86	-0.5399	-	-	704747275
	Reverse Primer	GGCGAAAGCTGATGGTTCTA	60.35				60.35
CL1270_Contig1_SSR	Forward Primer	TTCTTCCTCGACGCTTTTGT	59.99	219	gcg	8	59.99	3.3611	-	-	704747216
	Reverse Primer	CAGATCGAAAGGCAGCATCT	60.5				60.5
CL1285_Contig1_SSR	Forward Primer	ATCCAGACCGAATCCCTCTC	60.42	195	t	14	60.42	0.154	-	-	704747176
	Reverse Primer	GCTCTCAACGAGCACACAGT	59.21				59.21
CL1289_Contig4_SSR	Forward Primer	CTGGGGGAGTGAATGTGAGT	59.96	206	ctg	5	59.96	1.4044	-	-	704747160
	Reverse Primer	CTGTTCAGCTTCCCAACCAT	60.11				60.11
CL1296_Contig1_SSR	Forward Primer	CATCCGAGCTAACGAACCAC	60.66	198	t	19	60.66	-0.0702	-	-	704747142
	Reverse Primer	GAGGGTGGTTTCCAGACAAG	59.55				59.55
CL1303_Contig1_SSR	Forward Primer	GGAGAACCAGAGCACGAGTC	59.99	211	cag	5	59.99	1.3894	-	-	704747124
	Reverse Primer	TACAATGCTTGCTTCCATCG	59.83				59.83
CL1310_Contig3_SSR	Forward Primer	TTCATTTCAGTTTCCGTCCA	59.1	197	a	19	59.1	-0.0822	-	-	704747104
	Reverse Primer	TGGAGGAGGAATCCATGTTT	59.34				59.34
CL1311_Contig2_SSR	Forward Primer	GAGAGAGCCGAGTCGAAGTG	60.28	186	cgg	5	60.28	-1.1197	-	-	704747102
	Reverse Primer	ACGAGCCTTAGCAATGGAAA	59.85				59.85
CL1322_Contig1_SSR	Forward Primer	AAGCGACGGTACTTCAGCTC	59.64	203	a	12	59.64	0.7078	-	-	704747074
	Reverse Primer	AACCTTTGGAACCAGCTCCT	60.11				60.11
CL1334_Contig2_SSR	Forward Primer	TGGAAATTCCTTTTTCCTTTCTT	59.51	217	t	12	59.51	1.1706	-	-	704747042
	Reverse Primer	GGGAGCCTTTGATGAGGTCT	60.6				60.6
CL1337_Contig2_SSR	Forward Primer	CGCTGCTCTCTTGGTTTTGT	60.57	213	ag	8	60.57	-0.8349	-	-	704747036
	Reverse Primer	GCATCCTTTCCAGTTGATGA	58.65				58.65
CL1340_Contig4_SSR	Forward Primer	CAGCCGGTAAACTTTTTGTTTT	59.59	206	a	14	59.59	0.3181	-	-	704747026
	Reverse Primer	CGCATGGTCATGTTGTAAGG	59.99				59.99
CL134_Contig1_SSR	Forward Primer	TGGTGGTGGAGGTCACAATA	59.81	206	aac	8	59.81	-0.3509	-	-	704750604
	Reverse Primer	ACATGCGATGAACCCAAAA	59.92				59.92
CL134_Contig1_SSR	Forward Primer	TGGTGGTGGAGGTCACAATA	59.81	212	t	13	59.81	-0.3509	-	-	704750604
	Reverse Primer	ACCTTCACATGCGATGAACC	60.94				60.94
CL1366_Contig1_SSR	Forward Primer	CGAAGAAGAAGCGGAAGAAA	59.7	201	cca	6	59.7	0.2174	-	-	704746953
	Reverse Primer	AGCTTCTGCTCGTCGTGACT	60.35				60.35
CL1366_Contig1_SSR	Forward Primer	CAACAGCCAAAGCAAAAGGT	60.28	201	acc	5	60.28	0.2174	-	-	704746953
	Reverse Primer	CCCTCAAAGTCTCCAGCCTA	59.42				59.42
CL1366_Contig2_SSR	Forward Primer	AGACCTCCACGACCTCACC	60.1	193	gct	5	60.1	0.1806	-	-	704746952
	Reverse Primer	ACCACGGCTTCTTCATCAGA	60.8				60.8
CL1366_Contig3_SSR	Forward Primer	AGACCTCCACGACCTCACC	60.1	193	gct	5	60.1	-0.0723	-	-	704746951
	Reverse Primer	ACCACGGCTTCTTCATCAGA	60.8				60.8
CL136_Contig1_SSR	Forward Primer	TTTGTCCTCGGACTTGAAGG	60.22	207	agg	6	60.22	-0.2181	-	-	704750599
	Reverse Primer	CCTGCTCTCCCCTCCTTATC	60.17				60.17
CL136_Contig2_SSR	Forward Primer	CATCGTTGCTGTTCCTCCTC	60.8	204	cct	6	60.8	0.752	-	-	704750598
	Reverse Primer	TTCTTCAAGGGCCAATAGGA	59.64				59.64
CL1374_Contig2_SSR	Forward Primer	ATGAATTGGCTGTGGTTTCC	59.8	208	a	14	59.8	0.3517	-	-	704746925
	Reverse Primer	CTGATGCGTTTTCTCCTGCT	60.54				60.54
CL1378_Contig1_SSR	Forward Primer	TTGCTCTCACCCACTGCAT	60.42	227	ct	8	60.42	-1.093	-	-	704746914
	Reverse Primer	AGCCAGTTGCCGAAGATG	59.94				59.94
CL1378_Contig4_SSR	Forward Primer	TTGCTCTCACCCACTGCAT	60.42	214	ct	8	60.42	-0.8503	-	-	704746911
	Reverse Primer	CCAGTTGCCGAAGACAGG	60.39				60.39
CL137_Contig1_SSR	Forward Primer	TGCAAAGGGAAGGAGAGAGA	60.06	193	tga	5	60.06	-0.0849	-	-	704750597
	Reverse Primer	CGCAGCATCTCGTTTGTTT	60				60
CL137_Contig1_SSR	Forward Primer	CTGCTGATGGCTGTTGTGAT	59.86	205	cgc	6	59.86	-0.0849	-	-	704750597
	Reverse Primer	GATTCCAAGACCTGCCCATA	59.89				59.89
CL137_Contig2_SSR	Forward Primer	TGCAAAGGGAAGGAGAGAGA	60.06	193	tga	5	60.06	0.1697	-	-	704750596
	Reverse Primer	CGCAGCATCTCGTTTGTTT	60				60
CL137_Contig2_SSR	Forward Primer	CATTGCTGGTCTGCATCTGT	59.86	219	ttg	6	59.86	0.1697	-	-	704750596
	Reverse Primer	ATCCCAATTCCAATCCACAA	59.99				59.99
CL137_Contig2_SSR	Forward Primer	CATTGCTGGTCTGCATCTGT	59.86	219	gtt	8	59.86	0.1697	-	-	704750596
	Reverse Primer	ATCCCAATTCCAATCCACAA	59.99				59.99
CL137_Contig3_SSR	Forward Primer	GCCTCTTCCCCTACTCATCC	60.04	220	ta	10	60.04	-1.2832	-	-	704750595
	Reverse Primer	ATGCTCTTCGATCCATGTCG	61.18				61.18
CL137_Contig3_SSR	Forward Primer	TGCAAAGGGAAGGAGAGAGA	60.06	193	tga	5	60.06	-1.2832	-	-	704750595
	Reverse Primer	CGCAGCATCTCGTTTGTTT	60				60
CL137_Contig4_SSR	Forward Primer	TGCAAAGGGAAGGAGAGAGA	60.06	193	tga	5	60.06	0.3969	-	-	704750594
	Reverse Primer	CGCAGCATCTCGTTTGTTT	60				60
CL137_Contig4_SSR	Forward Primer	GCCGTGGGAATTCTAGAGG	59.64	264	t	12	59.64	0.3969	-	-	704750594
	Reverse Primer	GCTCGCTCTCCACCAATTT	60.35				60.35
CL1388_Contig1_SSR	Forward Primer	TTTTGGATATCCGGTGCTTC	59.9	198	aga	5	59.9	-0.8585	-	-	704746887
	Reverse Primer	AACCACCAAGCCAAGAACAG	60.15				60.15
CL1388_Contig2_SSR	Forward Primer	TCTGTGCCGTTGGAACTATG	59.72	198	tct	5	59.72	-0.5995	-	-	704746886
	Reverse Primer	GGACCCCAACAGCTCAAGTA	60.11				60.11
CL138_Contig2_SSR	Forward Primer	GTTCGGTGGGAAGATTAACG	59.43	208	t	12	59.43	4.3005	2	0.2754	704750592
	Reverse Primer	CAAATGTCCTTCTCCGCTTC	59.81				59.81
CL1394_Contig1_SSR	Forward Primer	AGGTGGTGAGGAGGGACTCT	60.11	193	tcc	8	60.11	0.9665	-	-	704746868
	Reverse Primer	TGGAAGACGGTGGACTTCTC	60.24				60.24
CL1394_Contig3_SSR	Forward Primer	CTGGGGTCCATTGAGAGAAG	59.65	199	tcc	5	59.65	0.843	-	-	704746866
	Reverse Primer	CGGGAGGAGAGGAAAGATTC	60.15				60.15
CL1394_Contig3_SSR	Forward Primer	CACCTCCTCTTCCTCCTCCT	59.8	196	ctt	5	59.8	0.843	-	-	704746866
	Reverse Primer	CAAGTTTCCCCTATGCCGTA	59.95				59.95
CL1394_Contig4_SSR	Forward Primer	CATGGACAGAGTGGTGAGGA	59.66	201	cct	5	59.66	0.3063	-	-	704746865
	Reverse Primer	GATTTCGTGTGGTGGGATTT	59.65				59.65
CL1399_Contig2_SSR	Forward Primer	TTTCCTCCCTCTCCTTCCTT	59.25	167	cct	5	59.25	1.0792	-	-	704746853
	Reverse Primer	AGAACTCCCGCAATCAGAGA	59.95				59.95
CL1401_Contig1_SSR	Forward Primer	GGCAAGCTCGTACTTGAACC	59.88	192	gag	7	59.88	1.3249	-	-	704746849
	Reverse Primer	CCGAAGCAGCAGATTAAAGG	59.97				59.97
CL1401_Contig2_SSR	Forward Primer	GGCAAGCTCGTACTTGAACC	59.88	192	gag	7	59.88	0.0452	-	-	704746848
	Reverse Primer	CCGAAGCAGCAGATTAAAGG	59.97				59.97
CL1402_Contig1_SSR	Forward Primer	AATAAAGGCACCCTGGTGGT	60.61	222	gag	5	60.61	0.0995	-	-	704746847
	Reverse Primer	AGATCTCGCCTTGGAGGAAT	60.18				60.18
CL1402_Contig1_SSR	Forward Primer	TAATTGACACCACGGCCATC	61.71	209	tc	8	61.71	0.0995	-	-	704746847
	Reverse Primer	GTTGGATTTGGGTGGGATTT	60.79				60.79
CL1402_Contig2_SSR	Forward Primer	TAATTGACACCACGGCCATC	61.71	209	tc	8	61.71	0.1825	-	-	704746846
	Reverse Primer	GTTGGATTTGGGTGGGATTT	60.79				60.79
CL1402_Contig4_SSR	Forward Primer	AATAAAGGCACCCTGGTGGT	60.61	222	gag	5	60.61	1.6293	-	-	704746844
	Reverse Primer	AGATCTCGCCTTGGAGGAAT	60.18				60.18
CL1403_Contig1_SSR	Forward Primer	ATCCCAAATCCAAACCTTCC	60	192	ct	8	60	-0.9141	-	-	704746843
	Reverse Primer	GGCGACAGAATGGAAGAAAG	59.81				59.81
CL1403_Contig2_SSR	Forward Primer	CAATACCTCCAGGTGGTCAGA	59.97	207	ct	8	59.97	1.1893	-	-	704746842
	Reverse Primer	TTTCGGAAGAGGGAGTTTGA	59.78				59.78
CL140_Contig1_SSR	Forward Primer	AGCTGTTCTGGTGCACCTTT	59.91	201	agc	5	59.91	1.4714	-	-	704750585
	Reverse Primer	TGAGCTTCAGCTTGTGCTTG	60.47				60.47
CL140_Contig3_SSR	Forward Primer	TGAGCTTCAGCTTGTGCTTG	60.47	201	tgc	5	60.47	4.904	2	0.1948	704750583
	Reverse Primer	AGCTGTTCTGGTGCACCTTT	59.91				59.91
CL140_Contig4_SSR	Forward Primer	TGAGCTTCAGCTTGTGCTTG	60.47	201	tgc	5	60.47	1.7823	-	-	704750582
	Reverse Primer	AGCTGTTCTGGTGCACCTTT	59.91				59.91
CL140_Contig6_SSR	Forward Primer	TCCTCCTGCTTCTCCAATGT	59.8	207	cgg	6	59.8	-0.6401	-	-	704750580
	Reverse Primer	GCGTTGCGGTAGTCAGAGAT	60.43				60.43
CL1411_Contig1_SSR	Forward Primer	GCATTGCAATCACTCCCTTC	60.61	208	gcg	5	60.61	-1.2213	-	-	704746823
	Reverse Primer	GAGCCTAGCATTGGAACTCG	59.98				59.98
CL1411_Contig2_SSR	Forward Primer	GCTTGTTACCATCCGTCCTC	59.56	200	ttc	7	59.56	-3.5988	-	-	704746822
	Reverse Primer	AGCTTCATCCAGTGACAGCA	59.58				59.58
CL1411_Contig3_SSR	Forward Primer	CAAGTCGTCGTCACTCTCCTC	60.04	188	gcg	5	60.04		-	-	704746821
	Reverse Primer	GAGCCTAGCATTGGAACTCG	59.98				59.98
CL1413_Contig2_SSR	Forward Primer	CTATCTTCGTGCTCCGCTCT	59.74	209	tcg	5	59.74	-0.0715	-	-	704746816
	Reverse Primer	CCCGCCTGAGAAAGATAAGA	59.41				59.41
CL1421_Contig1_SSR	Forward Primer	CATTGCAAGGAAGGAATCGT	60.07	228	cat	5	60.07	0.5857	-	-	704746793
	Reverse Primer	AGAAGGGGCAGGTTAGGAAA	60.07				60.07
CL1421_Contig2_SSR	Forward Primer	CATTGCAAGGAAGGAATCGT	60.07	228	cat	5	60.07	0.5759	-	-	704746792
	Reverse Primer	AGAAGGGGCAGGTTAGGAAA	60.07				60.07
CL1421_Contig2_SSR	Forward Primer	CGAGGTTGGAGACGACGATA	61.2	196	tgc	6	61.2	0.5759	-	-	704746792
	Reverse Primer	CGTCTGCTTCTTCGCTCAC	59.87				59.87
CL1421_Contig3_SSR	Forward Primer	CTCAAAGACGCTGCCAAGAG	61.24	200	aga	5	61.24	0.6441	-	-	704746791
	Reverse Primer	ACCCCGATGCACTGTATCTC	59.96				59.96
CL1421_Contig3_SSR	Forward Primer	CGAGGTTGGAGACGACGATA	61.2	199	tgc	6	61.2	0.6441	-	-	704746791
	Reverse Primer	CGTCTGCTTCTTCGCTCAC	59.87				59.87
CL1426_Contig1_SSR	Forward Primer	CATGGGTTGGATGAGATGGT	60.6	184	ctg	6	60.6	0.1143	-	-	704746776
	Reverse Primer	TGCAAAGCATCCTCCACATA	60.22				60.22
CL1426_Contig3_SSR	Forward Primer	TCTATGGGGTTTTTGCGTTT	59.45	197	gcc	5	59.45	-0.1075	-	-	704746774
	Reverse Primer	ATGGCTCTTCCTGCACTCAT	59.83				59.83
CL1426_Contig3_SSR	Forward Primer	CATGGGTTGGATGAGATGGT	60.6	184	ctg	6	60.6	-0.1075	-	-	704746774
	Reverse Primer	TGCAAAGCATCCTCCACATA	60.22				60.22
CL1426_Contig3_SSR	Forward Primer	TCAAGAACGACCTCAAGCAA	59.57	199	cct	5	59.57	-0.1075	-	-	704746774
	Reverse Primer	ACGACGTAGAGCCTGGTGAC	60.33				60.33
CL1427_Contig1_SSR	Forward Primer	CTGTGGTTGCATTAGGTGGA	59.57	197	a	14	59.57	0.3731	-	-	704746773
	Reverse Primer	AGGCATGAAGCACAACAATG	59.72				59.72
CL1427_Contig1_SSR	Forward Primer	ATCTCCGGCGTTTCTTCTCT	60.35	208	a	18	60.35	0.3731	-	-	704746773
	Reverse Primer	AGAATTCGTGTTGGGGTCAG	59.97				59.97
CL1427_Contig2_SSR	Forward Primer	CTGTGGTTGCATTAGGTGGA	59.57	197	a	14	59.57	-0.3549	-	-	704746772
	Reverse Primer	AGGCATGAAGCACAACAATG	59.72				59.72
CL1427_Contig2_SSR	Forward Primer	ATCTCCGGCGTTTCTTCTCT	60.35	195	a	18	60.35	-0.3549	-	-	704746772
	Reverse Primer	GGGTTAGGGTTAGGGATGGA	60.01				60.01
CL1444_Contig1_SSR	Forward Primer	CGGAGGACGAAAGAGGATTT	60.57	198	gga	7	60.57	1.0289	-	-	704746728
	Reverse Primer	CTCACTCCCCTTCCCTTGAT	60.45				60.45
CL1445_Contig10_SSR	Forward Primer	CCAGTTCCTCAGCAATCAAA	58.85	179	cag	5	58.85	1.0455	-	-	704746716
	Reverse Primer	CCCAAAAGGCTATTCTGCTG	59.84				59.84
CL1445_Contig1_SSR	Forward Primer	ATCGATGTTGGAGGGGAAG	59.87	198	ctg	5	59.87	0.3087	-	-	704746725
	Reverse Primer	CATCAGCAGCAGCAGTTAGG	59.76				59.76
CL1445_Contig1_SSR	Forward Primer	TTGCTGAGAAGTGCTCGATG	60.29	196	ctg	8	60.29	0.3087	-	-	704746725
	Reverse Primer	GAACAGTCTTTTGGGCATCC	59.53				59.53
CL1445_Contig3_SSR	Forward Primer	AAAACACCACCACCAACTCC	59.72	197	cag	6	59.72	-0.4831	-	-	704746723
	Reverse Primer	AGGCCATTCGTTTTCCTCTT	60.07				60.07
CL1445_Contig3_SSR	Forward Primer	TGGTCAAGGAGGCAAAACTT	59.71	200	ccg	5	59.71	-0.4831	-	-	704746723
	Reverse Primer	AGCTCCAATGGGCTTGTAGA	59.84				59.84
CL1445_Contig4_SSR	Forward Primer	ATCCAACAGCCTCAGCAGAT	59.83	198	cag	6	59.83	0.5333	-	-	704746722
	Reverse Primer	GGAGACAGGGACTTCGATGA	60.2				60.2
CL1445_Contig4_SSR	Forward Primer	TGGTCAAGGAGGCAAAACTT	59.71	200	ccg	5	59.71	0.5333	-	-	704746722
	Reverse Primer	AGCTCCAATGGGCTTGTAGA	59.84				59.84
CL1445_Contig7_SSR	Forward Primer	CCCAAAAGGCTATTCTGCTG	59.84	189	gct	5	59.84		-	-	704746719
	Reverse Primer	AACCACTTTTGCGAAACTTTG	59.3				59.3
CL144_Contig1_SSR	Forward Primer	TTGGCAGAGGAACAGGAGTT	59.84	198	ag	8	59.84	0.5067	-	-	704750571
	Reverse Primer	TGCAGAAGAGCAACGAAGAA	59.86				59.86
CL144_Contig1_SSR	Forward Primer	GGAGCCCTCAAATCGAGAGA	61.78	196	ac	12	61.78	0.5067	-	-	704750571
	Reverse Primer	GAAAGTCGGTAAGGGGAAGG	59.93				59.93
CL144_Contig5_SSR	Forward Primer	TTGGCAGAGGAGCAAGAGTT	60.13	198	ag	8	60.13	-0.2726	-	-	704750567
	Reverse Primer	GAGCAACGAAGAAAGGGATG	59.81				59.81
CL144_Contig5_SSR	Forward Primer	GGAGCCCTCAAATCGAGAGA	61.78	196	ac	12	61.78	-0.2726	-	-	704750567
	Reverse Primer	GAAAGTCGGTAAGGGGAAGG	59.93				59.93
CL1450_Contig2_SSR	Forward Primer	ATGAGGATTGGGTGTTGGTC	59.64	196	ga	8	59.64	0.4092	-	-	704746703
	Reverse Primer	ATGGGTGCACTCAGAAAAGC	60.26				60.26
CL1451_Contig3_SSR	Forward Primer	CGAGAATCCGATCATCTCGT	60.18	196	ggc	6	60.18	2.203	-	-	704746700
	Reverse Primer	TCCTCCTCCTCCTCCTCCT	60.28				60.28
CL1451_Contig3_SSR	Forward Primer	TTCATACCGTGGTTCTGCTG	59.72	208	tgc	6	59.72	2.203	-	-	704746700
	Reverse Primer	AAGAGAGCCCATCAACCACA	60.66				60.66
CL1451_Contig4_SSR	Forward Primer	AGGACCTCCTCCCTTCAGAG	59.8	199	cag	7	59.8	1.5757	-	-	704746699
	Reverse Primer	GGAGGATGACGATCCACTTG	60.47				60.47
CL1451_Contig4_SSR	Forward Primer	CTGCAAACCGTTCTTCTGGT	60.29	200	cag	7	60.29	1.5757	-	-	704746699
	Reverse Primer	CTGCTGGAACTGGACGTTCT	60.44				60.44
CL1451_Contig6_SSR	Forward Primer	CCATGATTGCTTCCACCAG	60.06	190	gct	7	60.06		-	-	704746697
	Reverse Primer	TGATGCAGCAAGCTCTTCTC	59.42				59.42
CL1466_Contig1_SSR	Forward Primer	CAGAGTTGAGAGGCCTTGCT	59.74	215	ttg	6	59.74	0.6731	-	-	704746657
	Reverse Primer	TGCCAAGGATCTCATTGTACC	59.95				59.95
CL1466_Contig3_SSR	Forward Primer	CAGAGTTGAGAGGCCTTGCT	59.74	215	ttg	6	59.74	1.6294	-	-	704746655
	Reverse Primer	TGCCAAGGATCTCATTGTACC	59.95				59.95
CL1466_Contig5_SSR	Forward Primer	CAGAGTTGAGAGGCCTTGCT	59.74	215	ttg	6	59.74		-	-	704746653
	Reverse Primer	TGCCAAGGATCTCATTGTACC	59.95				59.95
CL1468_Contig1_SSR	Forward Primer	CATTATCGTCGTTCGCACAG	60.28	199	cct	6	60.28	0.1065	-	-	704746649
	Reverse Primer	AGGTCTTCGTCGAGTGGTTG	60.3				60.3
CL1468_Contig2_SSR	Forward Primer	CATTATCGTCGTTCGCACAG	60.28	189	cct	6	60.28	-0.5396	-	-	704746648
	Reverse Primer	GCAATCTTGGATCGATGGAG	60.57				60.57
CL1474_Contig1_SSR	Forward Primer	TTGAGGCTGGATCTGGCTAC	60.36	205	ggc	5	60.36	0.4605	-	-	704746634
	Reverse Primer	GTTTTCCCCTCACCCTCTTC	59.91				59.91
CL1494_Contig2_SSR	Forward Primer	CTTCTGGCTCCTCCTCCAC	59.93	192	acc	6	59.93	-0.7771	-	-	704746579
	Reverse Primer	AGGGAGAGGGTGAGGGTCT	60.06				60.06
CL14_Contig1_SSR	Forward Primer	GGGGCCACTAAACCCTAGTC	59.83	200	ct	8	59.83	2.6515	-	-	704750992
	Reverse Primer	AGTAATCGGACCGAGAGGTG	59.16				59.16
CL1502_Contig1_SSR	Forward Primer	ACTGCGAGGGATCAGAGAAG	59.56	201	agc	6	59.56	0.0436	-	-	704746556
	Reverse Primer	GAATTTGCGCCACACCTC	60.21				60.21
CL1502_Contig2_SSR	Forward Primer	ACTGCGAGGGATCAGAGAAG	59.56	201	agc	6	59.56	0.5164	-	-	704746555
	Reverse Primer	GAATTTGCGCCACACCTC	60.21				60.21
CL1504_Contig2_SSR	Forward Primer	CATCCCTTCCACCTTATCCA	59.74	187	tcc	5	59.74	-3.1244	-	-	704746548
	Reverse Primer	GGGTTGTCGGTAAGGAATGG	61.48				61.48
CL1513_Contig1_SSR	Forward Primer	TGGCTTCCTCATACCTCCTC	59.24	230	cct	5	59.24	0.8079	-	-	704746526
	Reverse Primer	ATTGGTAGGGGTGTGGGAGT	60.49				60.49
CL1519_Contig3_SSR	Forward Primer	GAGGAGTTCCTCCTGCTCCT	59.95	202	ccg	6	59.95	0.3068	-	-	704746510
	Reverse Primer	GAGAGGGCGTGTTCTAATGG	59.69				59.69
CL1519_Contig3_SSR	Forward Primer	CCCATTTTGGTAACCACCAC	59.95	199	cca	5	59.95	0.3068	-	-	704746510
	Reverse Primer	ACTGGAGGCAGATGTGAAGG	60.26				60.26
CL152_Contig1_SSR	Forward Primer	CGGCGAAGACGAAGATTAGA	60.48	171	t	12	60.48	0.36	-	-	704750546
	Reverse Primer	CCCCACAGAGAGAACGAGAA	60.38				60.38
CL152_Contig3_SSR	Forward Primer	CGGCGAAGACGAAGATTAGA	60.48	172	t	13	60.48	-0.6298	-	-	704750544
	Reverse Primer	AGCGGCAAACAAGAAGTGAG	60.57				60.57
CL1531_Contig2_SSR	Forward Primer	AGCCACCAATGCTAAAATGC	60.1	183	gca	5	60.1	-0.4955	-	-	704746473
	Reverse Primer	CTCTCCTTCCTCTGGGGTTT	59.67				59.67
CL1547_Contig1_SSR	Forward Primer	ATCTCAGCCTGTGAGCCTGT	60.02	204	ga	9	60.02	0.782	-	-	704746432
	Reverse Primer	TCCAATCCTGAATCACGAAA	59.05				59.05
CL1547_Contig2_SSR	Forward Primer	ATCTCAGCCTGTGAGCCTGT	60.02	204	ga	9	60.02	-0.0094	-	-	704746431
	Reverse Primer	TCCAATCCTGAATCACGAAA	59.05				59.05
CL1559_Contig2_SSR	Forward Primer	TTGCATGCACTTGAGGATTC	59.81	203	tgc	5	59.81	0.108	-	-	704746397
	Reverse Primer	ATACACCCTTGTGGCAGCTC	60.14				60.14
CL1559_Contig3_SSR	Forward Primer	TTGCATGCACTTGAGGATTC	59.81	203	tgc	5	59.81	-0.0044	-	-	704746396
	Reverse Primer	ATACACCCTTGTGGCAGCTC	60.14				60.14
CL1579_Contig1_SSR	Forward Primer	CGGAGTACGACCCATACGAC	60.4	198	gcc	7	60.4		-	-	704746346
	Reverse Primer	TGATCAATGCCGATAGTCCA	60.03				60.03
CL1579_Contig2_SSR	Forward Primer	CGGTCTTGGACTTGGTCTTC	59.7	190	gcc	5	59.7		-	-	704746345
	Reverse Primer	CGAAGTGATCAATGCCGATA	59.65				59.65
CL1579_Contig3_SSR	Forward Primer	GGGATGGATCCAAATGAAAA	59.56	205	cca	5	59.56	1.5457	-	-	704746344
	Reverse Primer	GGACAAAGCACGAAATGAGG	60.64				60.64
CL1579_Contig3_SSR	Forward Primer	AACCCACCCCAATTCTGTC	59.62	207	gcc	5	59.62	1.5457	-	-	704746344
	Reverse Primer	TGATCAATGCCGATAGTCCA	60.03				60.03
CL1579_Contig4_SSR	Forward Primer	GGGATGGATCCAAATGAAAA	59.56	205	cca	5	59.56	2.1918	-	-	704746343
	Reverse Primer	GGACAAAGCACGAAATGAGG	60.64				60.64
CL1579_Contig4_SSR	Forward Primer	ATCCCCAGCAGCAACAAGTA	60.66	198	gcg	5	60.66	2.1918	-	-	704746343
	Reverse Primer	CACCTACCGGTCCCATACTG	60.25				60.25
CL157_Contig1_SSR	Forward Primer	CGCTGTTTTCATTCTTGTGC	59.47	213	gcc	6	59.47	-0.7467	-	-	704750527
	Reverse Primer	CCTCTTTGCTCGTCTCCTCA	60.67				60.67
CL1582_Contig1_SSR	Forward Primer	TCCTTCCTCCCCTACTCTCC	59.63	214	cac	5	59.63	0.4969	-	-	704746338
	Reverse Primer	TTCAAGAAGAGGGCTCGATG	60.47				60.47
CL1585_Contig1_SSR	Forward Primer	CACGAATTCCCTCTTTGGAG	59.67	153	tcc	5	59.67		-	-	704746331
	Reverse Primer	GAATTGTTATGAAGGGGAGGAA	59.31				59.31
CL1585_Contig2_SSR	Forward Primer	CTCATGCGAGGGCTTCTCT	60.65	201	tcc	5	60.65	0.7883	-	-	704746330
	Reverse Primer	TCAAAGGAGTGCACATCACG	60.87				60.87
CL1588_Contig2_SSR	Forward Primer	CCTTCCAACCCCAACTCTCT	60.48	198	tcc	6	60.48	-0.907	-	-	704746321
	Reverse Primer	GTTCAGTTCCTCGCTGGAAG	59.99				59.99
CL1591_Contig1_SSR	Forward Primer	GGTTAAACCTCCCGCGTTC	61.74	198	ctc	5	61.74	2.63	-	-	704746315
	Reverse Primer	CGCTTCGAAGACATTGCTTT	60.52				60.52
CL1601_Contig2_SSR	Forward Primer	TCTCCCTTGCTCTGTTTTGG	60.37	184	tgt	5	60.37	-6.1457	-	-	704746283
	Reverse Primer	CCCAGCAGGGAAAAGTATCA	60.07				60.07
CL1604_Contig1_SSR	Forward Primer	TGGTGTATCCAAGGATGCTG	59.52	199	ctc	6	59.52	0.7586	-	-	704746277
	Reverse Primer	GACGACTCCATCTTCCTCCA	60.2				60.2
CL1606_Contig2_SSR	Forward Primer	CTCTCCCCCTTTCCTCTCTG	60.32	201	a	12	60.32	1.0612	-	-	704746270
	Reverse Primer	TGGATCCACCATGGAAGTCT	60.33				60.33
CL1606_Contig3_SSR	Forward Primer	CTCTCCCCCTTTCCTCTCTG	60.32	201	a	12	60.32	0.7108	-	-	704746269
	Reverse Primer	TGGATCCACCATGGAAGTCT	60.33				60.33
CL1609_Contig3_SSR	Forward Primer	CCCTCTTTTTCGTCGACTGT	59.33	208	tca	5	59.33	0.3401	-	-	704746261
	Reverse Primer	AATAGGAAGGGGCACAAAGG	60.31				60.31
CL1611_Contig2_SSR	Forward Primer	CTATTGGAGGCAGGCTCTGA	60.49	198	t	12	60.49	1.1258	-	-	704746256
	Reverse Primer	GAAGGATCCAGATCATTTTCTCA	59.55				59.55
CL1615_Contig3_SSR	Forward Primer	TGATGTTCCTGCAGCTAGGG	61.34	193	aca	8	61.34	6.075	2	0.1948	704746244
	Reverse Primer	TGGAAATGGAACTTGGCTTT	59.55				59.55
CL1618_Contig1_SSR	Forward Primer	CAAACACCTCATCGGCATTC	61.45	208	cct	6	61.45	-0.7868	-	-	704746236
	Reverse Primer	GAGGCACTCCGCTATGGTC	60.78				60.78
CL1618_Contig1_SSR	Forward Primer	GCTCCCCTGTCATCTGTTTC	59.66	224	a	16	59.66	-0.7868	-	-	704746236
	Reverse Primer	ATTAACAGGGGCGGCAATA	60.29				60.29
CL1618_Contig2_SSR	Forward Primer	GCTCCCCTGTCATCTGTTTC	59.66	224	a	16	59.66	0.0451	-	-	704746235
	Reverse Primer	ATTAACAGGGGCGGCAATA	60.29				60.29
CL1619_Contig1_SSR	Forward Primer	CAACATCTCGGATCACCACA	60.53	201	ccg	5	60.53	1.8395	-	-	704746233
	Reverse Primer	GGGTCGTAAAGAAGCTCGAA	59.45				59.45
CL162_Contig3_SSR	Forward Primer	GGCCGCATCTATCACAAAAT	59.93	207	t	12	59.93	0.8373	-	-	704750514
	Reverse Primer	GGGAAGAGGAGGAAGACGAG	60.33				60.33
CL1638_Contig3_SSR	Forward Primer	CTCACATCGACCCCTCCTAA	60.06	238	ggc	6	60.06	-0.5446	-	-	704746182
	Reverse Primer	CGAGGGTAAGATGGACGAGA	60.21				60.21
CL163_Contig2_SSR	Forward Primer	GGGTTGGACTCTTTTCTGGA	59.11	198	cccaa	5	59.11	0.045	-	-	704750512
	Reverse Primer	TCAAAATGCCCCTGAAATGT	60.31				60.31
CL1642_Contig1_SSR	Forward Primer	CGCTTGCGGTCTTCTCTTAT	59.62	187	ctc	5	59.62	-1.3461	-	-	704746174
	Reverse Primer	AGGGAGAAGAAGCGGTAAGG	59.84				59.84
CL1642_Contig3_SSR	Forward Primer	CGCGCACTTTTCTCATTTTT	60.38	203	tcc	5	60.38	-3.33	-	-	704746172
	Reverse Primer	TGGGGCAGTGAGAGTGGTAT	60.53				60.53
CL1648_Contig2_SSR	Forward Primer	GGTACGGAAGGAAATGCTGA	60.07	219	tgc	6	60.07	0.0445	-	-	704746157
	Reverse Primer	TGGAACCTCAGCAGCTACAGT	60.07				60.07
CL1648_Contig3_SSR	Forward Primer	CTGACGTCAAGACTGCTGCT	59.36	208	tgc	6	59.36	-1.9536	-	-	704746156
	Reverse Primer	TGGTCCACCACAGCAGTTAC	59.6				59.6
CL1648_Contig4_SSR	Forward Primer	AATGGTCCACCACAGCAGTT	60.43	200	gca	6	60.43	0.637	-	-	704746155
	Reverse Primer	TGCCTCGACATTTGGAATAA	59.11				59.11
CL1648_Contig4_SSR	Forward Primer	AATGGAACCTCAGCAGCTACA	59.89	204	cag	6	59.89	0.637	-	-	704746155
	Reverse Primer	ATGAGACGCTGCTGCTGTAA	59.77				59.77
CL1648_Contig5_SSR	Forward Primer	CCTGTCAAGTTGGAACCACA	59.56	210	gca	6	59.56	-4.3716	-	-	704746154
	Reverse Primer	TCTACATTGCTGCTGCTGCT	59.92				59.92
CL164_Contig1_SSR	Forward Primer	GATCGCTGGAACTCGAGAAA	60.48	204	ga	9	60.48	0.0456	-	-	704750508
	Reverse Primer	CGCAGAATGCATCGTTCTAA	59.98				59.98
CL164_Contig4_SSR	Forward Primer	CTCGAGCGGATAACCATCAC	60.62	200	gcg	6	60.62		-	-	704750505
	Reverse Primer	GATCTTGCGGCAGAGGTAAT	59.3				59.3
CL164_Contig5_SSR	Forward Primer	CTCGAGCGGATAACCATCAC	60.62	200	gcg	6	60.62		-	-	704750504
	Reverse Primer	GATCTTGCGGCAGAGGTAAT	59.3				59.3
CL164_Contig6_SSR	Forward Primer	CTCGAGCGGATAACCATCAC	60.62	200	gcg	6	60.62		-	-	704750503
	Reverse Primer	GATCTTGCGGCAGAGGTAAT	59.3				59.3
CL164_Contig7_SSR	Forward Primer	CTCGAGCGGATAACCATCAC	60.62	200	gcg	6	60.62		-	-	704750502
	Reverse Primer	GATCTTGCGGCAGAGGTAAT	59.3				59.3
CL1650_Contig1_SSR	Forward Primer	GACCGCTGGAGAATCGAATA	60.18	190	tca	5	60.18	1.367	-	-	704746150
	Reverse Primer	CATTGGGTAAAAGGCCAGAA	59.93				59.93
CL1650_Contig2_SSR	Forward Primer	GACCGCTGGAGAATCGAATA	60.18	190	tca	5	60.18	0.5501	-	-	704746149
	Reverse Primer	CATTGGGTAAAAGGCCAGAA	59.93				59.93
CL1656_Contig3_SSR	Forward Primer	CATCCTCCTCCTCCTCTTCC	60.15	212	tcg	6	60.15	0.3255	-	-	704746133
	Reverse Primer	CGACAAGCGCTTCTACTTCC	60.15				60.15
CL165_Contig1_SSR	Forward Primer	CAAGAAATCAATCGAACTCATCC	59.96	200	a	12	59.96	3.2812	-	-	704750499
	Reverse Primer	AAAGAGAGAGAGCCGCAGTG	59.89				59.89
CL166_Contig1_SSR	Forward Primer	TCCATCAGTCACTCCACCAA	60.09	207	atc	6	60.09	-0.0539	-	-	704750496
	Reverse Primer	CACTGTTCCTGGCAACTCAA	59.87				59.87
CL1672_Contig4_SSR	Forward Primer	CGTATCCTCCACCAACTCCT	59.01	195	cca	5	59.01	-0.1324	-	-	704746093
	Reverse Primer	TTGCCTTCATTGTCCTCCTC	60.19				60.19
CL167_Contig1_SSR	Forward Primer	GACTTGTTCCGGTGATCCTC	59.51	210	t	14	59.51	3.7457	-	-	704750494
	Reverse Primer	GGTCACACGCCAAAACAAC	60				60
CL167_Contig3_SSR	Forward Primer	GGTCACACGCCAAAACAAC	60	210	a	14	60	-0.5197	-	-	704750492
	Reverse Primer	GACTTGTTCCGGTGATCCTC	59.51				59.51
CL167_Contig4_SSR	Forward Primer	GACTTGTTCCGGTGATCCTC	59.51	210	t	14	59.51	-0.068	-	-	704750491
	Reverse Primer	GGTCACACGCCAAAACAAC	60				60
CL1690_Contig2_SSR	Forward Primer	TGCCGCTTCTTCTTGTTCTT	60.13	200	tgg	7	60.13	0.8543	-	-	704746043
	Reverse Primer	TCTATCGCCCTCTCAAGCAG	60.64				60.64
CL1690_Contig4_SSR	Forward Primer	GGTATCCTTCTTGCCACCAC	59.41	214	tgg	5	59.41	-8.3927	-	-	704746041
	Reverse Primer	CTCTGCAACCAACGAGAACA	60.03				60.03
CL1695_Contig1_SSR	Forward Primer	GAAAGGTAAAGCGCCAAGAA	59.47	199	agg	5	59.47	-0.8516	-	-	704746026
	Reverse Primer	TTAGCTCCACCCGTATCACC	59.96				59.96
CL1719_Contig2_SSR	Forward Primer	GGAGGAGGAATTGGGAAAAC	59.74	186	ga	8	59.74	0.3031	-	-	704745955
	Reverse Primer	GTATCGGCAAGCCAACGTC	61.6				61.6
CL1721_Contig3_SSR	Forward Primer	ATTCCATGCGCTTCTGTAGG	60.24	194	agc	7	60.24	0.5023	-	-	704745950
	Reverse Primer	TGAAGCAAATGAAGTGGAAGC	60.38				60.38
CL172_Contig3_SSR	Forward Primer	GCATCAAGGACTCGACGAA	59.93	188	gcg	10	59.93	0.7454	-	-	704750479
	Reverse Primer	AGGTCTTCATGCCGTACCC	59.94				59.94
CL1730_Contig3_SSR	Forward Primer	TTGAGTCCACATCTGCATCC	59.64	193	at	9	59.64	0.595	-	-	704745927
	Reverse Primer	GTGGCAGGGACAATCAGAAT	59.93				59.93
CL1732_Contig4_SSR	Forward Primer	TAGCTACCGCAACAATGCAG	60.04	208	t	12	60.04	0.6046	-	-	704745919
	Reverse Primer	TCCCACGAAAGGAAAAGAAA	59.66				59.66
CL1741_Contig1_SSR	Forward Primer	TTTTGATTCCCACGGATGAT	60.13	202	a	14	60.13	0.782	-	-	704745896
	Reverse Primer	TAGGGCTCGTCCTAGGGTCT	60.22				60.22
CL1741_Contig2_SSR	Forward Primer	AGCTGAAGCCAAAGTGATCC	59.43	242	a	16	59.43	0.5198	-	-	704745895
	Reverse Primer	TCCGATCGAGAGTCTTCCTC	59.49				59.49
CL1743_Contig3_SSR	Forward Primer	GAGACTGGAAACAGTGGATGC	59.72	213	ct	8	59.72	-0.0726	-	-	704745890
	Reverse Primer	TTCAGCTTTTTCGTCGGTTT	59.86				59.86
CL1750_Contig1_SSR	Forward Primer	GAGCACCAAACCCTTGATGT	59.97	204	tcc	5	59.97	-0.762	-	-	704745872
	Reverse Primer	AGGGCTTCTTGGAGGATGAT	60.04				60.04
CL1750_Contig2_SSR	Forward Primer	GAGCACCAAACCCTTGATGT	59.97	200	tcc	5	59.97		-	-	704745871
	Reverse Primer	GCTCACCAGCATCATCTCCT	60.38				60.38
CL1751_Contig1_SSR	Forward Primer	AAATCGTGGGCAATTCACTC	59.94	221	a	15	59.94	1.209	-	-	704745870
	Reverse Primer	TTCTCGCCACCTCTGAGAAT	59.95				59.95
CL1751_Contig2_SSR	Forward Primer	AAATCGTGGGCAATTCACTC	59.94	221	a	15	59.94	0.5659	-	-	704745869
	Reverse Primer	TTCTCGCCACCTCTGAGAAT	59.95				59.95
CL1755_Contig2_SSR	Forward Primer	AACGGTCATGATAGCGGTCT	59.58	200	cca	5	59.58	-0.1724	-	-	704745861
	Reverse Primer	AAGCTATCGTGGTGGTGGAG	60.13				60.13
CL1758_Contig1_SSR	Forward Primer	TCCTCTCCCAGTTCCCTTTT	60.04	209	t	12	60.04	0.7302	-	-	704745854
	Reverse Primer	GAAGCTGGAGGACGAGGAG	60.08				60.08
CL1758_Contig3_SSR	Forward Primer	ATCCCTCTTTTTCCGGTACG	60.31	158	t	13	60.31	1.3003	-	-	704745852
	Reverse Primer	GATCTCGAAGCAGGTTTGTTA	57.11				57.11
CL1763_Contig2_SSR	Forward Primer	CCTCATTCATATGGCTGCAC	59.1	193	t	13	59.1	0.548	-	-	704745839
	Reverse Primer	ACCATGTGGGTGATGTGTTG	60.14				60.14
CL176_Contig1_SSR	Forward Primer	AACAGCACAAACCCATAGCC	60	200	tc	9	60	-0.1609	-	-	704750470
	Reverse Primer	GAGAGGACGAACGGTGTGTT	60.16				60.16
CL176_Contig2_SSR	Forward Primer	AACAGCACAAACCCATAGCC	60	200	tc	9	60	0.591	-	-	704750469
	Reverse Primer	GAGAGGACGAACGGTGTGTT	60.16				60.16
CL176_Contig3_SSR	Forward Primer	CAAGCTCTCGCTCATTAATTAGAAC	59.96	201	tc	8	59.96	-1.2707	-	-	704750468
	Reverse Primer	TCCCGGAGAAGTTAGGGTTA	58.64				58.64
CL1776_Contig1_SSR	Forward Primer	TTGTTTGGATTTGACCTGACA	59.01	192	a	14	59.01	-1.1565	-	-	704745807
	Reverse Primer	CAGCCTCATGGACAAGACCT	60.26				60.26
CL1779_Contig1_SSR	Forward Primer	AAAAGAAGGAAGAAAGGAAAACTACTC	59.39	213	tc	8	59.39	-0.2646	-	-	704745798
	Reverse Primer	CACGGACACAGAAGGAAGAAG	59.89				59.89
CL1779_Contig2_SSR	Forward Primer	AAAAGAAGGAAGAAAGGAAAACTACTC	59.39	213	tc	8	59.39	-1.5688	-	-	704745797
	Reverse Primer	CAGGGACACAGAGGGAAGAA	60.23				60.23
CL1781_Contig1_SSR	Forward Primer	AAACCATGGTAGGGTGCAAG	59.85	200	a	16	59.85	0.3463	-	-	704745790
	Reverse Primer	TGATGCCAACCATGTAGTTCA	59.98				59.98
CL1791_Contig1_SSR	Forward Primer	GAAAGGCTTCAAAAGGCTGA	59.57	207	ggc	5	59.57	0.2697	-	-	704745764
	Reverse Primer	CCCTCGATCTCTTGCTGAAC	59.95				59.95
CL1791_Contig2_SSR	Forward Primer	GAAAGGCTTCAAAAGGCTGA	59.57	207	ggc	5	59.57	-0.7099	-	-	704745763
	Reverse Primer	CCCTCGATCTCTTGCTGAAC	59.95				59.95
CL1798_Contig4_SSR	Forward Primer	GAAGGTAGTTGCCGTATGTCG	59.65	212	a	15	59.65	0.4607	-	-	704745739
	Reverse Primer	CCCCAGATGACCTCATAACG	60.33				60.33
CL1798_Contig6_SSR	Forward Primer	GCCCCAGATGACCTCATAAC	59.37	203	t	15	59.37		-	-	704745737
	Reverse Primer	GCCGTATGTCGTCATTGAAA	59.55				59.55
CL17_Contig1_SSR	Forward Primer	CATTTTCGACCGCGAGTATT	60.1	205	gag	6	60.1	-0.057	-	-	704750979
	Reverse Primer	CAACCGATTAGGGTTTGCAG	60.49				60.49
CL17_Contig1_SSR	Forward Primer	CCGGCCGCATATAAAATAGA	59.91	199	t	12	59.91	-0.057	-	-	704750979
	Reverse Primer	GGATGATCAGAAGGCTGTGG	60.62				60.62
CL17_Contig2_SSR	Forward Primer	CATTTTCGACCGCGAGTATT	60.1	205	gag	6	60.1	0.1696	-	-	704750978
	Reverse Primer	CAACCGATTAGGGTTTGCAG	60.49				60.49
CL1800_Contig4_SSR	Forward Primer	CTCGGCTCTCTCAAGAGGAA	59.82	167	cct	5	59.82	-2.5397	-	-	704745730
	Reverse Primer	CCCGATCTCTGTCAATGGTG	61.49				61.49
CL1806_Contig2_SSR	Forward Primer	CCTAGCCCGAACCCTAACTC	60.09	162	t	12	60.09	0.5979	-	-	704745713
	Reverse Primer	ATCTCAAACGGAAGCGAGAA	59.96				59.96
CL1826_Contig1_SSR	Forward Primer	TCTTCTCGTCGTTTCCATCC	60.19	206	agg	5	60.19	-0.4664	-	-	704745653
	Reverse Primer	GGAGGAAGAGCTGGAGGTG	59.93				59.93
CL1826_Contig2_SSR	Forward Primer	TCTTCTCGTCGTTTCCATCC	60.19	206	agg	5	60.19	1.7818	-	-	704745652
	Reverse Primer	GGAGGAAGAGCTGGAGGTG	59.93				59.93
CL1828_Contig2_SSR	Forward Primer	CAGCAGCCTACTGCTGATGT	59.22	208	t	18	59.22	0.7562	-	-	704745645
	Reverse Primer	CATTCTTCCATGCCCCAATA	60.66				60.66
CL1830_Contig2_SSR	Forward Primer	GCCTGATCTTCATCCTCCAA	60.16	206	ttc	5	60.16	1.8524	-	-	704745637
	Reverse Primer	ACCTTGAAAGAAGGGGGTGT	59.83				59.83
CL183_Contig1_SSR	Forward Primer	GAACTGATGCCAGATGCTGA	59.95	202	atc	6	59.95	7.8492	2	0.1411	704750454
	Reverse Primer	GGGCAGGGTGAGATTGTAAA	59.93				59.93
CL183_Contig2_SSR	Forward Primer	GAACTGATGCCAGATGCTGA	59.95	202	atc	6	59.95	1.8854	-	-	704750453
	Reverse Primer	GGGCAGGGTGAGATTGTAAA	59.93				59.93
CL183_Contig3_SSR	Forward Primer	GGGCAGGGTGAGATTGTAAA	59.93	202	atg	6	59.93	1.4821	-	-	704750452
	Reverse Primer	GAACTGATGCCAGATGCTGA	59.95				59.95
CL1847_Contig1_SSR	Forward Primer	TCCTTCTTCTTTTCTTTTTCTTTTTC	59.12	192	ctt	6	59.12	4.1155	-	-	704745595
	Reverse Primer	CGGTTTGGCCCTCTTCTTAT	60.44				60.44
CL1847_Contig2_SSR	Forward Primer	TTCTTTTCCTTCTTCTTTTCTTTTTC	59.12	200	ctt	6	59.12	3.6625	-	-	704745594
	Reverse Primer	ACCGGTTTGGTCCTCTTCTT	59.97				59.97
CL184_Contig3_SSR	Forward Primer	CACATGCCATTGGAGACACT	59.55	205	t	12	59.55	1.862	-	-	704750449
	Reverse Primer	TAGACATTTGAGGCCGGATT	59.53				59.53
CL184_Contig4_SSR	Forward Primer	TCGAAACAAAGCCCATTAGAA	59.71	198	aag	7	59.71	2.5524	-	-	704750448
	Reverse Primer	CCCTCTTCTCCCCTTCCATA	60.39				60.39
CL1850_Contig2_SSR	Forward Primer	CCCCAATTTAGCTGCTTCTG	59.84	206	cag	6	59.84	0.4341	-	-	704745586
	Reverse Primer	AGGTGGGAAGGAAGAGAAGG	59.67				59.67
CL1861_Contig1_SSR	Forward Primer	ATGATGGCCATGACATGTTG	60.21	213	tg	9	60.21	-0.5247	-	-	704745553
	Reverse Primer	TCTCTCTCACACACTCACACACA	59.55				59.55
CL1861_Contig2_SSR	Forward Primer	CCAGCAACCATACAGCTTCA	59.86	197	ca	8	59.86	0.2929	-	-	704745552
	Reverse Primer	AGGCATCAAGCACCAAAGTC	60.26				60.26
CL1875_Contig2_SSR	Forward Primer	GAGCGAGAGAAGAGGAAGCA	59.97	213	gag	5	59.97	0.2752	-	-	704745514
	Reverse Primer	GGAGGAGATGCAGGAGAGTG	59.94				59.94
CL1876_Contig1_SSR	Forward Primer	AAAGACTCATGCTCCCCAAG	59.28	179	ttg	5	59.28	2.0059	-	-	704745512
	Reverse Primer	AGCAGTGGCATCAGTTTGTG	59.9				59.9
CL1876_Contig2_SSR	Forward Primer	AGCAGTGGCATCAGTTTGTG	59.9	179	aac	5	59.9	1.6302	-	-	704745511
	Reverse Primer	AAAGACTCATGCTCCCCAAG	59.28				59.28
CL187_Contig1_SSR	Forward Primer	TTGTGGGAGCAACACATCAT	59.97	195	tgc	5	59.97	2.1038	-	-	704750441
	Reverse Primer	CACCTACAGCTCCAACAGCA	60.05				60.05
CL187_Contig3_SSR	Forward Primer	TGAAGACTGCTTTGACCCATC	60.25	192	tgc	5	60.25	0.1763	-	-	704750439
	Reverse Primer	AATTTCCAGTCACCGCAGTC	60.12				60.12
CL1882_Contig1_SSR	Forward Primer	GCCATTTGTGTTTGGGATTT	59.67	168	at	8	59.67	4.4021	3	0.5439	704745497
	Reverse Primer	AAACTACGTTCAGGTCCAACA	57.25				57.25
CL1882_Contig2_SSR	Forward Primer	GCCATTTGTGTTTGGGATTT	59.67	168	at	8	59.67	2.1009	-	-	704745496
	Reverse Primer	AAACTACGTTCAGGTCCAACA	57.25				57.25
CL1888_Contig1_SSR	Forward Primer	CATCAAGGTGCTGAGCAAAA	59.99	204	ct	9	59.99	-0.6044	-	-	704745480
	Reverse Primer	CCAAAATTGCCAGACTGCTT	60.25				60.25
CL1914_Contig1_SSR	Forward Primer	GAATACATGGGAGGGGGAAT	59.84	202	ag	10	59.84	-1.2352	-	-	704745407
	Reverse Primer	GAGTGGGAGGAGGGTGAGTC	61.07				61.07
CL1914_Contig1_SSR	Forward Primer	AGGCTAATGCAGGATTTCCA	59.67	189	cgg	5	59.67	-1.2352	-	-	704745407
	Reverse Primer	GGGCTGGGAGAGGTTGTAGT	60.51				60.51
CL1914_Contig1_SSR	Forward Primer	TCCACCAACACCAAGTTCTG	59.56	186	ctc	6	59.56	-1.2352	-	-	704745407
	Reverse Primer	GGAGGAGGATTTGGAGGTCT	59.49				59.49
CL1914_Contig1_SSR	Forward Primer	TCGTCCAAGACCTCCAAATC	60.05	188	cct	5	60.05	-1.2352	-	-	704745407
	Reverse Primer	GGAGGGGTTGAATTGTGCT	59.92				59.92
CL1914_Contig2_SSR	Forward Primer	TAGCCTCCGTTTCCCTTTTT	60.07	199	ga	10	60.07	1.6402	-	-	704745406
	Reverse Primer	GATCCCCGTCTCTGCTTCTA	59.39				59.39
CL1914_Contig2_SSR	Forward Primer	AGGCTAATGCAGGATTTCCA	59.67	189	cgg	5	59.67	1.6402	-	-	704745406
	Reverse Primer	GGGCTGGGAGAGGTTGTAGT	60.51				60.51
CL1914_Contig2_SSR	Forward Primer	TCCACCAACACCAAGTTCTG	59.56	186	ctc	6	59.56	1.6402	-	-	704745406
	Reverse Primer	GGAGGAGGATTTGGAGGTCT	59.49				59.49
CL1916_Contig2_SSR	Forward Primer	GACGTGAGTCCAAGGATCAGA	60.25	202	ag	8	60.25	0.045	-	-	704745401
	Reverse Primer	CTTCCCCACCTTTTCGTTCT	60.47				60.47
CL1916_Contig2_SSR	Forward Primer	AAACACTCGCCAGTCGAAAT	59.74	196	t	16	59.74	0.045	-	-	704745401
	Reverse Primer	ACCAGAATCTCCGCAACAAC	60.12				60.12
CL1916_Contig3_SSR	Forward Primer	AAACACTCGCCAGTCGAAAT	59.74	196	t	16	59.74	-0.8507	-	-	704745400
	Reverse Primer	ACCAGAATCTCCGCAACAAC	60.12				60.12
CL1916_Contig4_SSR	Forward Primer	AGGGGCATTTGGGAGACTAA	60.82	204	ag	9	60.82	-0.7269	-	-	704745399
	Reverse Primer	AGAACCACCAGACCATTTGC	59.97				59.97
CL1916_Contig4_SSR	Forward Primer	ACGCTAGCATGCATTTCTCC	60.38	187	t	16	60.38	-0.7269	-	-	704745399
	Reverse Primer	CCTTGTCGACCTTCACATCA	59.68				59.68
CL1921_Contig2_SSR	Forward Primer	CTTCAACTCCTGAGCCTTGG	59.98	204	gga	5	59.98		-	-	704745381
	Reverse Primer	GCATTCCAGAGAAGCAATCC	59.78				59.78
CL1921_Contig3_SSR	Forward Primer	CTTCAACTCCTGAGCCTTGG	59.98	210	gga	5	59.98	0.8063	-	-	704745380
	Reverse Primer	AAGAAAGCCGTCGGAAGAAG	60.87				60.87
CL1930_Contig2_SSR	Forward Primer	ATTCCCAGCTGCTTTTCTCA	59.96	198	ct	8	59.96	0.1503	-	-	704745354
	Reverse Primer	CGAGGGATGAATGGAGATGT	59.89				59.89
CL1937_Contig1_SSR	Forward Primer	ATAACGCCGCTGAAACTTCC	61.49	191	gcg	6	61.49	0.1858	-	-	704745337
	Reverse Primer	AGATCTCGTCGTTGGGAGAA	59.8				59.8
CL1940_Contig2_SSR	Forward Primer	TTTGTCCGAAACATCCAGTG	59.54	200	ct	8	59.54	-0.3807	-	-	704745329
	Reverse Primer	CAGCATATGCAGTTGTTGTCG	60.33				60.33
CL194_Contig4_SSR	Forward Primer	GCCCGATCCAGGTCTAAAGT	60.46	205	ctt	5	60.46	-0.8352	-	-	704750416
	Reverse Primer	CCAAACGTCTCAACACATCG	60.15				60.15
CL1951_Contig3_SSR	Forward Primer	TCTTCTCCAGTGCCTGATCC	60.35	207	ggc	7	60.35	1.0974	-	-	704745295
	Reverse Primer	AGATTGGGTCCATGGTCTTC	58.79				58.79
CL1954_Contig1_SSR	Forward Primer	CATCAAAGAAGCTCCCGAAC	59.81	217	gcg	6	59.81	0.8787	-	-	704745287
	Reverse Primer	GCTGTCTGCAAGGACGAGTT	60.6				60.6
CL1957_Contig1_SSR	Forward Primer	CTTGTCGTCCTCCTCGTCTC	59.99	197	ctc	6	59.99	1.1631	-	-	704745277
	Reverse Primer	AGGGCAATGGATGAGGACTT	60.85				60.85
CL1957_Contig2_SSR	Forward Primer	CTCCCACCCCTTTTCTAAGC	60.07	199	ctc	6	60.07	0.5111	-	-	704745276
	Reverse Primer	CAAGGGATGAGGACTTGGAG	59.65				59.65
CL1957_Contig3_SSR	Forward Primer	TACTCCCACAGAGGGACGAC	60.11	215	ctc	5	60.11	0.0451	-	-	704745275
	Reverse Primer	AGGGGGAGGAAGAGAGACAA	60.19				60.19
CL1961_Contig1_SSR	Forward Primer	CGAAGGGGGAGAAAGAGAGA	60.83	182	ccg	5	60.83	0.63	-	-	704745263
	Reverse Primer	GGACGTAGCAGAAGGAGTGG	59.87				59.87
CL1961_Contig2_SSR	Forward Primer	CGAAGGGGGAGAAAGAGAGA	60.83	182	ccg	5	60.83	0.658	-	-	704745262
	Reverse Primer	GGACGTAGCAGAAGGAGTGG	59.87				59.87
CL1961_Contig3_SSR	Forward Primer	GGAGAAAGAGAGAGAGAGGGAGA	59.73	175	ccg	5	59.73	-2.1249	-	-	704745261
	Reverse Primer	GGACGTAGCAGAAGGAGTGG	59.87				59.87
CL1974_Contig2_SSR	Forward Primer	AGGGGAGCTGCTGATTGAG	60.5	204	ctg	6	60.5	0.4005	-	-	704745225
	Reverse Primer	CGCTAAATGTCGCTCCTTTC	59.98				59.98
CL1981_Contig3_SSR	Forward Primer	GTGTCCGATGAGAGAGAGAGG	58.99	163	gag	5	58.99	0.1719	-	-	704745210
	Reverse Primer	CAAATGCTCAAAGCCCCTTA	60.2				60.2
CL1983_Contig1_SSR	Forward Primer	ATGAGGAGGACGACAAGCAT	59.69	185	gcg	7	59.69	-0.8856	-	-	704745202
	Reverse Primer	CTACCGCCGTACGTCCTCT	60.28				60.28
CL1983_Contig3_SSR	Forward Primer	AAGAAGGAGGCGACTTCCAC	60.77	202	cgc	7	60.77	-0.8911	-	-	704745200
	Reverse Primer	ACCAGAGGTACCGGCAGAG	60.27				60.27
CL1989_Contig1_SSR	Forward Primer	TCTCCTTGGTCCGTGATCTT	59.65	217	gga	5	59.65	1.9391	-	-	704745185
	Reverse Primer	AACTGATGCTGCCTCTCCAT	59.83				59.83
CL1989_Contig1_SSR	Forward Primer	TCTCCTTGGTCCGTGATCTT	59.65	217	gcg	5	59.65	1.9391	-	-	704745185
	Reverse Primer	AACTGATGCTGCCTCTCCAT	59.83				59.83
CL1989_Contig1_SSR	Forward Primer	TTCGGCGTCTTCTTTTTCTC	59.57	199	cgg	5	59.57	1.9391	-	-	704745185
	Reverse Primer	ATTCTCCGACTCGGTCACAC	60.12				60.12
CL1989_Contig2_SSR	Forward Primer	CGCCCAAACCAGAAGAAATA	60.07	199	gaa	6	60.07	1.6006	-	-	704745184
	Reverse Primer	TTGCAGTATCAGCACGCTCT	59.77				59.77
CL1989_Contig2_SSR	Forward Primer	CTTCGCCAAGATTACGGAAC	59.71	196	ctg	6	59.71	1.6006	-	-	704745184
	Reverse Primer	GATGGGAAGGGAGAGGAAAA	60.38				60.38
CL1989_Contig4_SSR	Forward Primer	ATTCTCCGACTCGGTCACAC	60.12	199	gcc	5	60.12	1.6795	-	-	704745182
	Reverse Primer	TTCGGCGTCTTCTTTTTCTC	59.57				59.57
CL1993_Contig1_SSR	Forward Primer	TTCACCCCAGGACAAACAAT	60.21	199	tc	8	60.21		-	-	704745174
	Reverse Primer	TGGAAATCCTTATGGGCATC	59.72				59.72
CL1993_Contig2_SSR	Forward Primer	TTCACCCCAGGACAAACAAT	60.21	199	tc	8	60.21		-	-	704745173
	Reverse Primer	TGGAAATCCTTATGGGCATC	59.72				59.72
CL1993_Contig3_SSR	Forward Primer	ACCATCCGACCTTTTCTTCC	60.31	161	tc	8	60.31		-	-	704745172
	Reverse Primer	GAGGAGGGAGTGTGGTCTCA	60.24				60.24
CL1993_Contig4_SSR	Forward Primer	ACCATCCGACCTTTTCTTCC	60.31	161	tc	8	60.31		-	-	704745171
	Reverse Primer	GAGGAGGGAGTGTGGTCTCA	60.24				60.24
CL1993_Contig5_SSR	Forward Primer	CGACCTTTTCTTCCCCTCTC	60.18	223	tc	8	60.18		-	-	704745170
	Reverse Primer	CTCCCAGTTGAGGTTGAGGA	60.23				60.23
CL1993_Contig6_SSR	Forward Primer	CGACCTTTTCTTCCCCTCTC	60.18	223	tc	8	60.18		-	-	704745169
	Reverse Primer	CTCCCAGTTGAGGTTGAGGA	60.23				60.23
CL1996_Contig1_SSR	Forward Primer	CCTCGCTCCAGAATTTCATT	59.27	194	t	13	59.27	-0.3076	-	-	704745162
	Reverse Primer	TTCTCACGTCGCTTCAACAC	60.03				60.03
CL2007_Contig2_SSR	Forward Primer	CGAGCTTTTTCTCTGGCAAC	60.13	200	t	14	60.13	7.4179	-	-	704745133
	Reverse Primer	TTATGTCTTCCAGCCACAGC	58.88				58.88
CL2007_Contig3_SSR	Forward Primer	CGAGCTTTTTCTCTGGCAAC	60.13	200	t	14	60.13	-0.0081	-	-	704745132
	Reverse Primer	TTATGTCTTCCAGCCACAGC	58.88				58.88
CL2009_Contig3_SSR	Forward Primer	CTTTGCTTGCCCCTTTGTAG	59.88	199	a	14	59.88	0.9515	-	-	704745127
	Reverse Primer	TGCAAGTTGCCTCAGCTAAA	59.75				59.75
CL2010_Contig1_SSR	Forward Primer	GGCACAAGCTTTATTCCGATT	60.45	223	a	12	60.45	0.1716	-	-	704745126
	Reverse Primer	GTTATGGATTTGCGGCATGT	60.73				60.73
CL2012_Contig1_SSR	Forward Primer	GCCGCTGCACATATCTTCTT	60.38	198	gag	5	60.38	3.1116	-	-	704745118
	Reverse Primer	GAGAGAGCCGACCTTCTTCC	60.48				60.48
CL2012_Contig3_SSR	Forward Primer	GGCCACCATTTCTACCAAAA	59.8	200	cat	7	59.8	-0.0918	-	-	704745116
	Reverse Primer	CAACAATGCTGAGCAGGAAG	59.59				59.59
CL2012_Contig4_SSR	Forward Primer	GGCCACCATTTCTACCAAAA	59.8	200	at	7	59.8	-4.0426	3	0.5112	704745115
	Reverse Primer	CAACAATGCTGAGCAGGAAG	59.59				59.59
CL2012_Contig6_SSR	Forward Primer	GCCGCTGCACATATCTTCTT	60.38	198	gag	5	60.38	0.972	-	-	704745113
	Reverse Primer	GAGAGAGCCGACCTTCTTCC	60.48				60.48
CL2012_Contig6_SSR	Forward Primer	ATCTCGCCATCGCTTAAGAA	59.94	198	ta	11	59.94	0.972	-	-	704745113
	Reverse Primer	AGAAGCCCGAAGGGTATCTG	60.59				60.59
CL201_Contig1_SSR	Forward Primer	TGGGGGATACAACTCCAAAG	59.78	208	a	14	59.78	-0.503	-	-	704750386
	Reverse Primer	TAACGTGAACGCGAGAGATG	60.01				60.01
CL2034_Contig2_SSR	Forward Primer	CTTGTGAGGACGAGGATGGT	60.11	193	gct	6	60.11	0.0975	-	-	704745048
	Reverse Primer	AGCAGGTGGTCCATCATAGC	60.1				60.1
CL2043_Contig2_SSR	Forward Primer	CCTTAACTCGCTGTGCAGAA	59.22	210	cct	7	59.22	0.3346	-	-	704745023
	Reverse Primer	CGTAGAGAGCCCATGTCGAT	60.24				60.24
CL2043_Contig3_SSR	Forward Primer	CGTAGAGAGCCCATGTCGAT	60.24	210	agg	7	60.24	1.4599	-	-	704745022
	Reverse Primer	CCTTAACTCGCTGTGCAGAA	59.22				59.22
CL2052_Contig4_SSR	Forward Primer	CTTCTCGACCACCCCTTTCT	60.62	205	t	13	60.62	4.7241	-	-	704744993
	Reverse Primer	CGGTTGAAAAGGAGGGATAA	59.02				59.02
CL2056_Contig3_SSR	Forward Primer	CCCAGAGGTCTCCAAGAGTG	59.83	218	t	12	59.83	-0.4271	-	-	704744980
	Reverse Primer	AGAGGGGAAAGGAATCCAAA	59.88				59.88
CL2056_Contig3_SSR	Forward Primer	AAGCTCTGGAGATTGGAACG	59.43	230	agg	5	59.43	-0.4271	-	-	704744980
	Reverse Primer	TCTCAACTCCATCTCTTCATCTTC	58.99				58.99
CL2060_Contig1_SSR	Forward Primer	AACGAACCCAATCTCCACTG	59.97	200	caa	7	59.97	0.5069	-	-	704744971
	Reverse Primer	TCATGGGCTTGCTCATCATA	60.18				60.18
CL2066_Contig2_SSR	Forward Primer	TATCCGCATACGCCTTCTTC	60.2	198	gct	5	60.2	0.7658	-	-	704744952
	Reverse Primer	GCAGGCAAGAAAGAAAACCA	60.37				60.37
CL2068_Contig1_SSR	Forward Primer	ATCTGCTCGCCGGAAGAA	62.01	202	gcg	6	62.01	-0.3217	-	-	704744948
	Reverse Primer	ACATCTCCACGACGAACACC	61				61
CL206_Contig2_SSR	Forward Primer	TCATCCTGGTGGTCTTCCTC	60.05	242	ggc	6	60.05	1.1605	-	-	704750374
	Reverse Primer	GAGGGAGTGGGGATCTCG	60.57				60.57
CL2070_Contig2_SSR	Forward Primer	GGAGAGGAGTCTTCGGTCCT	59.81	204	gag	5	59.81	0.7924	-	-	704744942
	Reverse Primer	AGGCTTCTTCAAGCCCAACT	60.38				60.38
CL2070_Contig2_SSR	Forward Primer	TCTTGAAGTGCTTGTGTGTGG	59.93	199	ag	8	59.93	0.7924	-	-	704744942
	Reverse Primer	GCAACGACCTATCCACGAAT	59.96				59.96
CL2075_Contig1_SSR	Forward Primer	ATCAGGGGAAGAAGGGTTGA	60.82	199	tc	8	60.82	0.6221	-	-	704744931
	Reverse Primer	CGAAAGGGAACTCAAACGAG	59.85				59.85
CL2084_Contig1_SSR	Forward Primer	CCAAGCTTGCTTTTTATTCAA	57.31	192	a	13	57.31		-	-	704744907
	Reverse Primer	GAGCTCGAATCCTTCCAAGA	59.51				59.51
CL2084_Contig3_SSR	Forward Primer	CCAAGCTTGCTTTTTATTCAA	57.31	192	a	13	57.31		-	-	704744905
	Reverse Primer	GAGCTCGAATCCTTCCAAGA	59.51				59.51
CL208_Contig1_SSR	Forward Primer	AATCCCCAAATCCAAAGAGG	60.12	213	tcc	6	60.12	-0.041	-	-	704750369
	Reverse Primer	AGGTGAGGAGGAGGAAGAGG	59.8				59.8
CL208_Contig1_SSR	Forward Primer	GGTGGACTGTGCGATAGTGA	59.71	143	a	19	59.71	-0.041	-	-	704750369
	Reverse Primer	GTGCCTCGTACCTCATGGTT	60				60
CL2091_Contig2_SSR	Forward Primer	TCCTTCTCTTGGTGGAATGG	60.04	211	cgg	8	60.04	-0.3761	-	-	704744883
	Reverse Primer	GGAGAATTCGCTGGATTTGA	60.15				60.15
CL2097_Contig3_SSR	Forward Primer	TCCAGCAACATCAGAATGGA	60.2	202	tg	9	60.2	1.6033	-	-	704744865
	Reverse Primer	CACATTCTGCCTGTGATTCAG	59.3				59.3
CL2097_Contig3_SSR	Forward Primer	TGTGTGTGCGTGTTTTCTGA	59.91	201	t	14	59.91	1.6033	-	-	704744865
	Reverse Primer	TCAGAAATGTTGGGAATCACTG	59.97				59.97
CL2098_Contig3_SSR	Forward Primer	TCTTCGTCGATCACCTCTCC	60.35	201	ccg	5	60.35	0.7455	-	-	704744860
	Reverse Primer	GGACCCAATCGAACTCTGG	60.46				60.46
CL210_Contig5_SSR	Forward Primer	ATCACAACAGCAGCAGCATC	60.02	201	cag	7	60.02	-0.4946	-	-	704750361
	Reverse Primer	GGAGATGTTTCGCTTTCCAC	59.68				59.68
CL212_Contig1_SSR	Forward Primer	TTGATGCTCAAGTGCAAAGC	60.14	198	t	16	60.14	1.2304	-	-	704750358
	Reverse Primer	GGCACAAAAGCTTCATCAGG	60.78				60.78
CL2131_Contig3_SSR	Forward Primer	AGAGGATGAGATGGGAGTGG	59.05	216	gag	5	59.05	1.0634	-	-	704744775
	Reverse Primer	CCTCCTTCCTTCCTGCTTCT	59.95				59.95
CL2141_Contig1_SSR	Forward Primer	AGCCGTCCTCCAAATCGT	60.62	169	cct	5	60.62	0.63	-	-	704744745
	Reverse Primer	GACGACTTCTTTCCCTGTGC	59.85				59.85
CL2141_Contig2_SSR	Forward Primer	CTAACCCAACACCTCCTCCA	59.96	207	a	14	59.96	0.6069	-	-	704744744
	Reverse Primer	GCTGGTTAGACGGATTGGAA	60.07				60.07
CL2142_Contig1_SSR	Forward Primer	TGAAGACGACGTCAGCGTAG	60.2	206	agg	6	60.2	0.0459	-	-	704744743
	Reverse Primer	GTCCAGGAATCTGTCCAAGC	59.66				59.66
CL2142_Contig2_SSR	Forward Primer	GAGGATATCGGCTGCAGTG	59.36	220	agg	7	59.36	-2.1477	-	-	704744742
	Reverse Primer	GTCCAGGAATCTGTCCAAGC	59.66				59.66
CL2145_Contig2_SSR	Forward Primer	CGAAAGCTGTACTCGTCAAGG	60.06	207	ct	8	60.06	-0.2574	-	-	704744732
	Reverse Primer	TTGCATATGTGTCTGTGTGCAT	60.06				60.06
CL2151_Contig1_SSR	Forward Primer	CCATTCGAATTCCCAAACAA	60.67	197	gac	7	60.67	2.6434	-	-	704744717
	Reverse Primer	CTAACCCCAACCCTGGATTT	60.05				60.05
CL2163_Contig1_SSR	Forward Primer	GATTGGAGAGGGCAACAAAG	59.67	199	gtg	5	59.67	0.2869	-	-	704744675
	Reverse Primer	TGGAGGTCCGGGGTAGTAAT	60.57				60.57
CL2163_Contig2_SSR	Forward Primer	TACTCTTCAGCGCCTCCATT	59.98	194	gtg	5	59.98	-0.0454	-	-	704744674
	Reverse Primer	CACGGACTTTTTCAGCCATT	60.11				60.11
CL2163_Contig2_SSR	Forward Primer	TACTCATCCATTCCCCAACC	59.6	174	a	12	59.6	-0.0454	-	-	704744674
	Reverse Primer	CCCCCTCCTTTTTGTAGAGG	59.93				59.93
CL2163_Contig3_SSR	Forward Primer	TGGAGGTCCGGGGTAGTAAT	60.57	199	cca	5	60.57	0.8877	-	-	704744673
	Reverse Primer	GATTGGAGAGGGCAACAAAG	59.67				59.67
CL2163_Contig4_SSR	Forward Primer	AATAGGAGGACTGGGGAGGA	59.89	192	cca	5	59.89	2.3671	-	-	704744672
	Reverse Primer	TGGAACTGAAGAGGGGATTG	60.04				60.04
CL2163_Contig4_SSR	Forward Primer	AATAGGAGGACTGGGGAGGA	59.89	192	cct	5	59.89	2.3671	-	-	704744672
	Reverse Primer	TGGAACTGAAGAGGGGATTG	60.04				60.04
CL2172_Contig2_SSR	Forward Primer	TGAGTTGGAGAGAGGGAGGA	59.91	201	ag	9	59.91	3.4005	-	-	704744646
	Reverse Primer	ACGGCGGAGTTATTAGAACG	59.25				59.25
CL2182_Contig1_SSR	Forward Primer	GATGCACGACTTCTGCTTCA	60.14	214	cct	5	60.14	0.7976	-	-	704744617
	Reverse Primer	TACAAGGGCACAAACCGTCT	60.55				60.55
CL2182_Contig2_SSR	Forward Primer	AAACGAGGAGATGCACGACT	59.87	198	cct	5	59.87	0.7927	-	-	704744616
	Reverse Primer	ATCAGGGCGAGGTAGGAGTT	60.1				60.1
CL2185_Contig1_SSR	Forward Primer	AGATGGTGGTGGGATCTGAG	59.92	219	cgc	5	59.92	0.5389	-	-	704744608
	Reverse Primer	GGCCTTGTGATCCAAGAGAA	60.19				60.19
CL21_Contig2_SSR	Forward Primer	TACTCCACCCTGTCCGATCC	62.24	205	ctc	5	62.24	1.3238	-	-	704750968
	Reverse Primer	ATCGAACGACCTACCAGCAC	60.14				60.14
CL2210_Contig1_SSR	Forward Primer	TTCCGTCAGTCCTCATCCTC	60.2	200	tca	5	60.2	0.0452	-	-	704744536
	Reverse Primer	TTTTGATCTTGCCAATGCAG	59.81				59.81
CL2210_Contig2_SSR	Forward Primer	CTGGGCTTCCTCTTCCTTTT	59.82	165	ttgggg	5	59.82	0.3431	-	-	704744535
	Reverse Primer	CTTCCCCCAAATCCTACCAT	60.01				60.01
CL2226_Contig1_SSR	Forward Primer	TTTGTCCTCTTCCCCTCTCA	59.77	203	cgg	7	59.77	-0.7325	-	-	728953170
	Reverse Primer	TTGGGTGGTGGTTAGGAGAC	59.82				59.82
CL2226_Contig2_SSR	Forward Primer	TTTGTCCTCTTCCCCTCTCA	59.77	203	cgg	7	59.77	-10.0206	-	-	728953169
	Reverse Primer	TTGGGTGGTGGTTAGGAGAC	59.82				59.82
CL2228_Contig1_SSR	Forward Primer	TCCGTGAGCTCCTCTTCATT	59.95	205	a	15	59.95	-1.6658	-	-	728953164
	Reverse Primer	TGGTCATGATGGTATGAGTCG	59.38				59.38
CL222_Contig2_SSR	Forward Primer	CAGCTGCAGTCTGTGTCGAA	61.4	204	ctc	5	61.4	0.9421	-	-	704750321
	Reverse Primer	CAAAAGAAGAAAAGAAGGGAGAGA	59.56				59.56
CL222_Contig3_SSR	Forward Primer	AGAGGGGCACTTGAACTGTG	60.3	197	ctc	5	60.3	0.5122	-	-	704750320
	Reverse Primer	CAGGCGCTCTCTCTGTCTCT	60.03				60.03
CL222_Contig4_SSR	Forward Primer	AGAGGGGCACTTGAACTGTG	60.3	197	ctc	5	60.3	2.9994	-	-	704750319
	Reverse Primer	CAGGCGCTCTCTCTGTCTCT	60.03				60.03
CL2238_Contig2_SSR	Forward Primer	AGGGTCATCACTGGCTGAAC	60.12	200	ct	8	60.12	-2.1127	-	-	728953132
	Reverse Primer	GGAGAGAGGAGCGAGAGTGA	59.82				59.82
CL2242_Contig2_SSR	Forward Primer	GCCGACAGGGGAGAGAATA	60.17	216	ccg	6	60.17	0.7295	-	-	728953123
	Reverse Primer	TAAATTTCCCACCACCTGGA	60.16				60.16
CL2247_Contig2_SSR	Forward Primer	TCCCTGCAAAAGGACTCAAC	60.23	201	ga	8	60.23	-0.0195	-	-	728953110
	Reverse Primer	CTCCTCACTGTCAACGCAAA	60.03				60.03
CL2253_Contig2_SSR	Forward Primer	AAAACCTGCTCAAGCCAATG	60.25	200	tgc	6	60.25	0.2468	-	-	728953091
	Reverse Primer	CTGGTCGACCTAGACCAAGC	59.87				59.87
CL2267_Contig1_SSR	Forward Primer	ATCCTTCACGGATCTCACCA	60.47	172	ct	9	60.47	1.9455	-	-	728953053
	Reverse Primer	GACAATTTAAGAGAGAGAAAGAAAAGG	58.74				58.74
CL226_Contig2_SSR	Forward Primer	TCTGCAGTTCTGTTGCCATC	59.99	180	t	18	59.99	-0.5811	-	-	704750307
	Reverse Primer	CATGAATCTTAAAGCCCGAGA	59.31				59.31
CL2284_Contig2_SSR	Forward Primer	GGCTGCATGGAAATGGTAAG	60.47	200	ag	9	60.47	1.2413	-	-	728953006
	Reverse Primer	CCCAACAAAAGCCTTGAAAC	59.59				59.59
CL22_Contig1_SSR	Forward Primer	GGCATCTGGAAGAAGCAAGA	60.48	216	tgc	6	60.48	1.3211	-	-	704750967
	Reverse Primer	GCCCACCAAGACTTCGTTTA	60.11				60.11
CL22_Contig2_SSR	Forward Primer	CAGAGAAATCACCCCTCTCG	59.8	203	ctg	5	59.8	1.5498	-	-	704750966
	Reverse Primer	GAGGATCCCATACCAGCAGA	60.03				60.03
CL22_Contig2_SSR	Forward Primer	GCCGGGAAGGTCAAATAAAT	60.15	201	ctg	5	60.15	1.5498	-	-	704750966
	Reverse Primer	TCCCTCTTCATCGAGCAAAT	59.77				59.77
CL22_Contig2_SSR	Forward Primer	TGATGGCTGGTAGATGATGG	59.48	184	cag	7	59.48	1.5498	-	-	704750966
	Reverse Primer	AGGAGGAAGATAGGGCATGG	60.42				60.42
CL22_Contig2_SSR	Forward Primer	GGGCATCTGAAAGAAGCAAG	59.96	198	cgg	5	59.96	1.5498	-	-	704750966
	Reverse Primer	CCCACCAGGTCTTCGTTTAC	59.45				59.45
CL22_Contig3_SSR	Forward Primer	GCCGGGAAGGTCAAGTAGAT	60.46	192	ctg	5	60.46	1.4862	-	-	704750965
	Reverse Primer	GTCGAGCAAATGCCTCAACT	60.41				60.41
CL22_Contig3_SSR	Forward Primer	CCAGTCTCTGGCTCTTGGAC	59.99	186	ccg	5	59.99	1.4862	-	-	704750965
	Reverse Primer	GGAAGCCCTGCCTCTACTTC	60.35				60.35
CL22_Contig3_SSR	Forward Primer	TAAAAGGCAGTTGGGTGGAG	60.1	202	a	14	60.1	1.4862	-	-	704750965
	Reverse Primer	CTCCAAGAGCCATAGCAAGC	60.12				60.12
CL22_Contig3_SSR	Forward Primer	GGGCATCTGAAAGAAGCAAG	59.96	198	cgg	5	59.96	1.4862	-	-	704750965
	Reverse Primer	CCCACCAGGTCTTCGTTTAC	59.45				59.45
CL22_Contig4_SSR	Forward Primer	CCCACCAGGTCTTCGTTTAC	59.45	198	ccg	5	59.45		-	-	704750964
	Reverse Primer	GGGCATCTGAAAGAAGCAAG	59.96				59.96
CL22_Contig5_SSR	Forward Primer	CCCACCAGGTCTTCGTTTAC	59.45	198	ccg	5	59.45	1.9835	-	-	704750963
	Reverse Primer	GGGCATCTGAAAGAAGCAAG	59.96				59.96
CL22_Contig6_SSR	Forward Primer	CCCACCAGGTCTTCGTTTAC	59.45	198	ccg	5	59.45		-	-	704750962
	Reverse Primer	GGGCATCTGAAAGAAGCAAG	59.96				59.96
CL22_Contig7_SSR	Forward Primer	CCCACCAGGTCTTCGTTTAC	59.45	198	ccg	5	59.45		-	-	704750961
	Reverse Primer	GGGCATCTGAAAGAAGCAAG	59.96				59.96
CL22_Contig8_SSR	Forward Primer	TCCCTGAAAGCCAACAAGTC	60.23	196	a	14	60.23	-1.5403	-	-	704750960
	Reverse Primer	CTCCAAGAGCCATAGCAAGC	60.12				60.12
CL2302_Contig3_SSR	Forward Primer	GGCGAAACATAAGCAATGGT	59.97	189	tgg	5	59.97	-0.1318	-	-	728952957
	Reverse Primer	GCAGCCTCTGTTGTCTGTCA	60.19				60.19
CL2302_Contig3_SSR	Forward Primer	GGCGAAACATAAGCAATGGT	59.97	189	tgc	5	59.97	-0.1318	-	-	728952957
	Reverse Primer	GCAGCCTCTGTTGTCTGTCA	60.19				60.19
CL2304_Contig4_SSR	Forward Primer	GGGATTTTGGAGGCAATTTT	60.13	179	t	15	60.13	1.1561	-	-	728952951
	Reverse Primer	GATCCTCTCCACGGAGTCAG	59.79				59.79
CL231_Contig1_SSR	Forward Primer	GCATTTGCAAGCTGATTCCT	60.36	201	agc	5	60.36	1.63	-	-	704750294
	Reverse Primer	TGGTGCTGTTCAAGCTGACT	59.62				59.62
CL2323_Contig2_SSR	Forward Primer	TTGGGATGGGTTTGAATGAT	59.99	180	t	16	59.99	0.1085	-	-	728952901
	Reverse Primer	CCAACGCCCAATACTCTTCT	59.19				59.19
CL2326_Contig1_SSR	Forward Primer	CCGCATCTTCCAGCTCAC	60.52	198	cct	5	60.52	0.9177	-	-	728952894
	Reverse Primer	CTAGTACCCAAACCGGTCCA	59.85				59.85
CL2336_Contig1_SSR	Forward Primer	CGGAGGAATTTTGACCACAT	59.79	198	ggc	7	59.79	1.2121	-	-	728952869
	Reverse Primer	GTGATTCTGCTGGTGCTGAG	59.58				59.58
CL2338_Contig3_SSR	Forward Primer	GCTAATCAGGGAATGGGCTA	59.14	202	a	13	59.14	-1.6431	-	-	728952862
	Reverse Primer	TATTAGCTACCGCCGCAAAC	60.25				60.25
CL2343_Contig2_SSR	Forward Primer	GAACCGTCTCGCATCGTAGT	60.28	236	cct	5	60.28	1.8102	-	-	728952851
	Reverse Primer	GAGAGGAGCTCGTTCCTGGT	60.93				60.93
CL2345_Contig1_SSR	Forward Primer	GCGGTTCTTGGTGGTGAC	60.1	204	tc	8	60.1	0.5107	-	-	728952842
	Reverse Primer	CCTTCGTAGCCAGCTCTCTC	59.33				59.33
CL2345_Contig3_SSR	Forward Primer	AAGCCTTCGTAGCCAGCTCT	60.67	168	ga	8	60.67	0.6298	-	-	728952840
	Reverse Primer	GTAGCGGGAGGAGAGAAGGT	59.84				59.84
CL2345_Contig6_SSR	Forward Primer	AAGCCTTCGTAGCCAGCTCT	60.67	168	ga	8	60.67	-0.2968	-	-	728952837
	Reverse Primer	GTAGCGGGAGGAGAGAAGGT	59.84				59.84
CL2354_Contig2_SSR	Forward Primer	TGAAGGGGAAGTTGCAGAAG	60.37	200	tttc	5	60.37	0.0039	-	-	728952816
	Reverse Primer	AGCTTCCACCTTTCCTACCC	59.58				59.58
CL2354_Contig2_SSR	Forward Primer	TGAAGGGGAAGTTGCAGAAG	60.37	200	t	19	60.37	0.0039	-	-	728952816
	Reverse Primer	AGCTTCCACCTTTCCTACCC	59.58				59.58
CL2363_Contig1_SSR	Forward Primer	GAATATGCTTCACCCCCAGA	59.89	202	cag	7	59.89	0.8804	-	-	728952794
	Reverse Primer	GGCTTGGATATTGGGGATTT	59.98				59.98
CL2364_Contig1_SSR	Forward Primer	CCTAGCCTCGCTCCCTTTAT	59.83	209	tc	8	59.83	0.5614	-	-	728952792
	Reverse Primer	AACCCTTTCACAACCTGAGC	59.19				59.19
CL2364_Contig2_SSR	Forward Primer	CCTAGCCTCGCTCCCTTTAT	59.83	209	tc	8	59.83	-0.7064	-	-	728952791
	Reverse Primer	AACCCTTTCACAACCTGAGC	59.19				59.19
CL2366_Contig3_SSR	Forward Primer	GATCCATCACGCGTCGTC	61.28	238	ggc	6	61.28	-0.4347	-	-	728952785
	Reverse Primer	GCTCCGTGTTCTCGTGGAT	61.25				61.25
CL2386_Contig1_SSR	Forward Primer	GGGAGGGTACCCATATCCTG	60.4	189	a	14	60.4	-1.2697	-	-	728952728
	Reverse Primer	CCAGAGACATTCCCCCACTA	59.92				59.92
CL2391_Contig2_SSR	Forward Primer	CCTCCTTTCCCAAACCCTAA	60.28	204	gcg	5	60.28	1.2998	-	-	728952713
	Reverse Primer	TTGGTGGCGTACATGTTGAG	60.57				60.57
CL2396_Contig1_SSR	Forward Primer	GCCCTTTTCTTCTCCTACGC	60.34	195	tc	8	60.34	-1.2412	-	-	728952702
	Reverse Primer	CCGGAGAGAAACGATCTCC	59.75				59.75
CL239_Contig2_SSR	Forward Primer	GGATCCCAGAGGAGGAGAAA	60.53	200	tcc	5	60.53	-0.3029	-	-	704750270
	Reverse Primer	GATCTGGCAGAGGTCTCGTC	59.95				59.95
CL23_Contig1_SSR	Forward Primer	GGGGAGGAGAAGGAGAAGAA	59.75	188	aag	6	59.75	0.7003	-	-	704750959
	Reverse Primer	ATGTCAGGGTGGACCTGCT	60.54				60.54
CL2403_Contig1_SSR	Forward Primer	ATTCAGGTGCCGAAGCTTTA	59.85	208	t	18	59.85	0.2506	-	-	728952684
	Reverse Primer	GAGAAAACCTGGAGGCAAAG	58.91				58.91
CL2407_Contig1_SSR	Forward Primer	GCCATTTCCTCGATCTCCAT	61.33	207	ct	8	61.33	1.63	-	-	728952674
	Reverse Primer	TTGAGTTTGAGCCAGATCCA	59.37				59.37
CL2412_Contig3_SSR	Forward Primer	CAGCCTTAAACCGCCACTTA	60.26	195	ga	8	60.26	1.3502	-	-	728952656
	Reverse Primer	GTGATTGCTTCCACCGACTT	60.12				60.12
CL2412_Contig3_SSR	Forward Primer	AAGTCGGTGGAAGCAATCAC	60.12	199	ctt	7	60.12	1.3502	-	-	728952656
	Reverse Primer	GACGACACCAGCAATGGAG	60.26				60.26
CL2417_Contig1_SSR	Forward Primer	AGGATAAGGCCTGCTCCAAC	60.6	211	t	19	60.6	0.045	-	-	728952646
	Reverse Primer	GGAACAGGGAAATCGAGAAA	59.1				59.1
CL2418_Contig1_SSR	Forward Primer	CTTCACATTTTCGGCCACTT	60.11	200	aag	5	60.11	0.3721	-	-	728952639
	Reverse Primer	CCTTCCCATTTCCCTTTCTC	59.88				59.88
CL2424_Contig1_SSR	Forward Primer	CTCCCGTTCCCTAACCTAGC	60.09	162	cgg	5	60.09	-0.5502	-	-	728952621
	Reverse Primer	TCTTTAGCTCCCTCCCCTTC	59.78				59.78
CL2424_Contig2_SSR	Forward Primer	CTCCCGTTCCCTAACCTAGC	60.09	162	cgg	5	60.09		-	-	728952620
	Reverse Primer	TCTTTAGCTCCCTCCCCTTC	59.78				59.78
CL242_Contig2_SSR	Forward Primer	AGCTGCTGTTGCCAGAGACT	60.35	203	t	15	60.35	0.5842	-	-	704750262
	Reverse Primer	GCAGTACCTGGTGGAGGAAG	59.72				59.72
CL242_Contig3_SSR	Forward Primer	GCTGTTGCCAGAGACTATGCT	59.66	200	t	15	59.66	0.4192	-	-	704750261
	Reverse Primer	AGCAGTACCTGGTGGAGGAA	59.72				59.72
CL242_Contig4_SSR	Forward Primer	GCTGTTGCCAGAGACTATGCT	59.66	200	t	15	59.66	2.3677	-	-	704750260
	Reverse Primer	AGCAGTACCTGGTGGAGGAA	59.72				59.72
CL2438_Contig1_SSR	Forward Primer	GGACCTTACAAGCCACCTCA	60.11	188	ta	9	60.11	0.9791	-	-	728952587
	Reverse Primer	GTCGTGCATGCAGATACCAG	60.3				60.3
CL2438_Contig2_SSR	Forward Primer	GGACCTTACAAGCCACCTCA	60.11	188	ta	9	60.11	1.3634	-	-	728952586
	Reverse Primer	GTCGTGCATGCAGATACCAG	60.3				60.3
CL2442_Contig2_SSR	Forward Primer	CCACCGTTAATGTTTGATGG	58.74	196	tca	6	58.74	0.6958	-	-	728952577
	Reverse Primer	AAACCCATGTTCGCCTTAGA	59.57				59.57
CL2444_Contig1_SSR	Forward Primer	AAGCGCAGAAAGAGAACAGC	59.9	197	cgc	5	59.9	-2.2311	-	-	728952571
	Reverse Primer	ATGCGCCATGTTGTAGCTC	59.85				59.85
CL2444_Contig3_SSR	Forward Primer	AAGCGCAGAAAGAGAACAGC	59.9	197	cgc	5	59.9	-0.0752	-	-	728952569
	Reverse Primer	ATGCGCCATGTTGTAGCTC	59.85				59.85
CL2455_Contig1_SSR	Forward Primer	GGAACGATGACTTTGGGTTG	60.35	220	a	15	60.35	0.242	-	-	728952541
	Reverse Primer	GGGCTCGGGGACATAGTTA	59.9				59.9
CL2458_Contig2_SSR	Forward Primer	CTTCTTCCACCACCCCTGTA	59.96	194	ggc	5	59.96	0.8047	-	-	728952533
	Reverse Primer	GGGATGCAGGATAGGTCGT	59.9				59.9
CL245_Contig2_SSR	Forward Primer	GTCTCCCAAAGATCCTGCTG	59.8	212	ctg	6	59.8	-0.0751	-	-	704750251
	Reverse Primer	TTTCTCTCTCCTCCCCTTCC	59.75				59.75
CL2461_Contig1_SSR	Forward Primer	AGATTGGGAGACCATTGACG	59.93	189	ctc	6	59.93	-0.3242	-	-	728952525
	Reverse Primer	GCTCGAGAAGGTGGAAGAGA	59.68				59.68
CL2461_Contig2_SSR	Forward Primer	GATTGGGAGACCAGTGATGG	60.33	188	ctc	6	60.33	0.8145	-	-	728952524
	Reverse Primer	GCTCGAGAAGGTGGAAGAGA	59.68				59.68
CL2461_Contig3_SSR	Forward Primer	GGGAGAAGAGGGAGAGAGAGG	60.84	201	gga	6	60.84	6.3092	-	-	728952523
	Reverse Primer	CCCCATTCTTCTCCAACC	57.82				57.82
CL2476_Contig1_SSR	Forward Primer	GCTGGAGGTGAAGAGAATGG	59.8	201	tga	7	59.8	0.2395	-	-	728952483
	Reverse Primer	CTGAAGTGCCTCGTCCTCAT	60.41				60.41
CL2476_Contig1_SSR	Forward Primer	GCTGGAGGTGAAGAGAATGG	59.8	201	cga	5	59.8	0.2395	-	-	728952483
	Reverse Primer	CTGAAGTGCCTCGTCCTCAT	60.41				60.41
CL2476_Contig2_SSR	Forward Primer	CATCATCATCATCCTCGTCA	57.89	213	cat	5	57.89	0.4268	-	-	728952482
	Reverse Primer	GGGAAGATGGTGACTTTGGA	59.9				59.9
CL2476_Contig3_SSR	Forward Primer	GCTGGAGGTGAAGAGAATGG	59.8	201	tga	7	59.8	0.9016	-	-	728952481
	Reverse Primer	CTGAAGTGCCTCGTCCTCAT	60.41				60.41
CL2476_Contig3_SSR	Forward Primer	GCTGGAGGTGAAGAGAATGG	59.8	201	cga	5	59.8	0.9016	-	-	728952481
	Reverse Primer	CTGAAGTGCCTCGTCCTCAT	60.41				60.41
CL2476_Contig4_SSR	Forward Primer	GCTGGAGGTGAAGAGAATGG	59.8	201	tga	7	59.8	0.781	-	-	728952480
	Reverse Primer	CTGAAGTGCCTCGTCCTCAT	60.41				60.41
CL2476_Contig4_SSR	Forward Primer	GCTGGAGGTGAAGAGAATGG	59.8	201	cga	5	59.8	0.781	-	-	728952480
	Reverse Primer	CTGAAGTGCCTCGTCCTCAT	60.41				60.41
CL2478_Contig2_SSR	Forward Primer	GCTGGTTGGTCTCTGCTACC	59.87	200	tct	6	59.87	0.4975	-	-	728952474
	Reverse Primer	GTTGGGAAAGGGAAGGACA	59.89				59.89
CL2478_Contig5_SSR	Forward Primer	GAGTGCTGGCACTGCTGATA	60.17	192	tct	6	60.17	0.4039	-	-	728952471
	Reverse Primer	TGGGTCTCGAGGAGGTTAAA	59.67				59.67
CL2486_Contig1_SSR	Forward Primer	TTCAAGGGCTTCCTCTACGA	59.95	206	cgg	5	59.95	1.1285	-	-	728952454
	Reverse Primer	TTCGCAGTACCTCCAAACAA	59.32				59.32
CL2486_Contig1_SSR	Forward Primer	TTGTTTAGTGTCCCCCAACC	59.69	200	ct	8	59.69	1.1285	-	-	728952454
	Reverse Primer	CACCTGTGACTTGGAGGTGA	59.71				59.71
CL2490_Contig1_SSR	Forward Primer	CTCTTCTCTCCCCCTCCTTC	59.37	187	cca	5	59.37	-0.8527	2	0.0767	728952439
	Reverse Primer	CGTGGTTCTTCCTGCACTCT	60.44				60.44
CL2490_Contig2_SSR	Forward Primer	TTCTTCACCAAGGAGCCATT	59.67	196	gtg	5	59.67	0.096	-	-	728952438
	Reverse Primer	GGCCTCACACCATTTCCATA	60.72				60.72
CL2490_Contig3_SSR	Forward Primer	TTCTTCACCAAGGAGCCATT	59.67	196	gtg	5	59.67	-6.6511	2	0.0767	728952437
	Reverse Primer	GGCCTCACACCATTTCCATA	60.72				60.72
CL2498_Contig1_SSR	Forward Primer	ACCAATGGAACCTGGACAAA	60.21	200	t	15	60.21		-	-	728952416
	Reverse Primer	ACTCATGCCGAAAGAACAGG	60.26				60.26
CL24_Contig2_SSR	Forward Primer	CGAAGAGGCCTCCGACTAC	59.96	200	ctc	5	59.96	0.094	-	-	704750955
	Reverse Primer	AGAGATGGGAGAAGGGTTGG	60.45				60.45
CL2500_Contig1_SSR	Forward Primer	GCACATCCTACGGTTGGTTT	59.86	207	acc	5	59.86	-1.6344	-	-	728952411
	Reverse Primer	AAGGAGAGGTTGGGATCCAT	59.76				59.76
CL2509_Contig3_SSR	Forward Primer	CGCGACAAATTTTCTCCAAA	61.1	229	ctg	5	61.1	1.1025	-	-	728952386
	Reverse Primer	GCAGCAGCAGCAACAACA	60.95				60.95
CL2513_Contig3_SSR	Forward Primer	CGATATCGCCGACTTGCT	59.93	195	gagg	6	59.93	0.1726	-	-	728952374
	Reverse Primer	GATCTCGCACATTAGGTGCTC	59.86				59.86
CL2517_Contig1_SSR	Forward Primer	CCTCCACCAATCCTTGCTAA	60.07	201	a	15	60.07	-0.3976	-	-	728952367
	Reverse Primer	AACAGCCTTAGTCCCCACCT	59.99				59.99
CL2517_Contig2_SSR	Forward Primer	AATGTAAATGTCGCGCCTTC	60.1	221	tttc	5	60.1	-0.7595	-	-	728952366
	Reverse Primer	AGAAGAAACAGGGACGCAAA	59.85				59.85
CL2517_Contig3_SSR	Forward Primer	CCTCCACCAATCCTTGCTAA	60.07	201	a	15	60.07	0.9	-	-	728952365
	Reverse Primer	AACAGCCTTAGTCCCCACCT	59.99				59.99
CL2518_Contig1_SSR	Forward Primer	AGGTGGCCTCATCATCCTC	60.02	200	agg	7	60.02	0.5628	-	-	728952364
	Reverse Primer	TCCTTTTCCACTCTCCTCCA	59.77				59.77
CL2518_Contig2_SSR	Forward Primer	AGGTGGCCTCATCATCCTC	60.02	201	agg	8	60.02	0.5294	-	-	728952363
	Reverse Primer	CCAAGAACCCCCAAAACTCT	60.33				60.33
CL2518_Contig3_SSR	Forward Primer	GAGGATATCGGCTGCAGTG	59.36	231	agg	8	59.36		-	-	728952362
	Reverse Primer	CCCTAGCCTCTTCCATCCAT	60.42				60.42
CL2532_Contig2_SSR	Forward Primer	CCGTGTGCTCCCAATACTTT	59.99	194	a	12	59.99	11.2802	-	-	728952323
	Reverse Primer	CGGGGCAAGAAAATTGATTA	59.9				59.9
CL2532_Contig3_SSR	Forward Primer	CCGTGTGCTCCCAATACTTT	59.99	194	a	12	59.99	2.6557	-	-	728952322
	Reverse Primer	CGGGGCAAGAAAATTGATTA	59.9				59.9
CL2532_Contig4_SSR	Forward Primer	CCGTGTGCTCCCAATACTTT	59.99	194	a	12	59.99	0.6762	-	-	728952321
	Reverse Primer	CGGGGCAAGAAAATTGATTA	59.9				59.9
CL2536_Contig4_SSR	Forward Primer	TGAGTTTTGATGCCCCATTT	60.31	208	gca	5	60.31	0.5328	-	-	728952311
	Reverse Primer	TGTGGGATGTGAACTTGTGG	60.42				60.42
CL2540_Contig1_SSR	Forward Primer	GGATCTCTTGTGGTGCCATC	60.48	199	ctc	5	60.48	0.4854	-	-	728952299
	Reverse Primer	CCATCCTGTGGTTGAAGGAG	60.5				60.5
CL2540_Contig2_SSR	Forward Primer	CCATCCTGTGGTTGAAGGAG	60.5	199	gga	5	60.5	0.603	-	-	728952298
	Reverse Primer	GGATCTCTTGTGGTGCCATC	60.48				60.48
CL2544_Contig1_SSR	Forward Primer	CTGGCTGTTGACCAGGATCT	60.26	221	ccg	6	60.26		-	-	728952289
	Reverse Primer	GTGACCGGATCGTCATTCTT	59.93				59.93
CL2544_Contig2_SSR	Forward Primer	CTGGCTGTTGACCAGGATCT	60.26	221	ccg	6	60.26	1.2219	-	-	728952288
	Reverse Primer	GTGACCGGATCGTCATTCTT	59.93				59.93
CL2544_Contig3_SSR	Forward Primer	TTCTTTGAAGTACGGCCATC	57.82	234	caaa	6	57.82	-0.3322	-	-	728952287
	Reverse Primer	ATCCCCTCCCCTTCTCTCTT	60.4				60.4
CL2544_Contig4_SSR	Forward Primer	GAGAGAGACAGAGAGAGAGACAACA	58.57	237	gag	6	58.57	-0.7164	-	-	728952286
	Reverse Primer	TGAGCTGGTTACACCAACGA	60.3				60.3
CL2547_Contig4_SSR	Forward Primer	AGTTCACGCCCATCTTCTTC	59.29	201	ctt	5	59.29	0.1327	-	-	728952275
	Reverse Primer	TCCGTAGCCAGAACTCATCC	60.22				60.22
CL2550_Contig2_SSR	Forward Primer	GGTGATGAACGGTTTCGTTT	59.84	232	tta	7	59.84	1.071	-	-	728952266
	Reverse Primer	TGGCCTTCACTGTAGCTTATAACA	60.2				60.2
CL2556_Contig2_SSR	Forward Primer	GTTTTGCCTTCGGCTACAAG	59.88	195	gga	7	59.88		-	-	728952249
	Reverse Primer	ACGGTTCGAGGGGTCTATCT	59.96				59.96
CL2558_Contig1_SSR	Forward Primer	GCTCGGACCTCTCCTCTCTT	60.1	186	t	21	60.1	-1.0089	-	-	728952246
	Reverse Primer	AAAACAAAACACCGCCTCAG	60.15				60.15
CL2558_Contig1_SSR	Forward Primer	TAAGACCATTCCCACCTCCA	60.31	192	tc	11	60.31	-1.0089	-	-	728952246
	Reverse Primer	GAGTAGCCACGGCAACTGAG	61				61
CL2558_Contig3_SSR	Forward Primer	AGGGAAAAAGCACAAAACGA	59.72	200	cac	5	59.72	-1.027	-	-	728952244
	Reverse Primer	ATCAAGGCTCTGGGTTCCTT	60.07				60.07
CL2558_Contig4_SSR	Forward Primer	CCTTCTCACCCTCCCATACA	59.92	176	cac	5	59.92	-1.7255	-	-	728952243
	Reverse Primer	GGCGTACCACCAATACATCC	60.08				60.08
CL2568_Contig2_SSR	Forward Primer	TGTCGGATAACCTTCGCTCT	59.84	192	caata	5	59.84	0.643	-	-	728952216
	Reverse Primer	TCCCTCCATTGTCTCTCCTC	59.18				59.18
CL2583_Contig3_SSR	Forward Primer	CGGGAGAAGTGGGAGACTTT	60.62	204	a	22	60.62	0.7018	-	-	728952179
	Reverse Primer	TATTTCACGCCCGCATTTAT	60.3				60.3
CL2583_Contig3_SSR	Forward Primer	CGGGAGAAGTGGGAGACTTT	60.62	204	a	20	60.62	0.7018	-	-	728952179
	Reverse Primer	TATTTCACGCCCGCATTTAT	60.3				60.3
CL2591_Contig2_SSR	Forward Primer	AGCAACGAATCCGTCAGAAT	59.7	182	ctt	5	59.7	-0.5399	-	-	728952157
	Reverse Primer	CGCTGCTTCTTTAGGGTCAC	60.01				60.01
CL2591_Contig3_SSR	Forward Primer	CGCTGCTTCTTTAGGGTCAC	60.01	182	gaa	5	60.01		-	-	728952156
	Reverse Primer	AGCAACGAATCCGTCAGAAT	59.7				59.7
CL2591_Contig4_SSR	Forward Primer	CGCTGCTTCTTTAGGGTCAC	60.01	182	gaa	5	60.01	0.3602	-	-	728952155
	Reverse Primer	AGCAACGAATCCGTCAGAAT	59.7				59.7
CL2598_Contig2_SSR	Forward Primer	GGGGGTTTGAAGGAAGTTTG	60.69	185	ag	9	60.69	0.7606	-	-	728952136
	Reverse Primer	GGTGTCCTTCTCCATCTTCG	59.65				59.65
CL259_Contig1_SSR	Forward Primer	GATGGAGATGGAGGAAGTGG	59.46	206	tgc	6	59.46		-	-	704750206
	Reverse Primer	TCCCCTCCTTTTTCCTGTTT	59.91				59.91
CL259_Contig2_SSR	Forward Primer	GATGGAGATGGAGGAAGTGG	59.46	206	tgc	6	59.46	8.435	3	0.3992	704750205
	Reverse Primer	TCCCCTCCTTTTTCCTGTTT	59.91				59.91
CL259_Contig3_SSR	Forward Primer	TCCTTCTGGTCCAAATGCTC	60.19	204	tgc	6	60.19		-	-	704750204
	Reverse Primer	CTTGCCCTCTCCTCTTCCAT	60.72				60.72
CL259_Contig4_SSR	Forward Primer	TCCTTCTGGTCCAAATGCTC	60.19	204	tgc	6	60.19		-	-	704750203
	Reverse Primer	CTTGCCCTCTCCTCTTCCAT	60.72				60.72
CL2604_Contig2_SSR	Forward Primer	GATGAGGGGGAGGTGGTC	60.27	198	ccg	5	60.27	0.1788	-	-	728952122
	Reverse Primer	AGGAGGCTGAGGATGGAGAT	60.18				60.18
CL2604_Contig2_SSR	Forward Primer	TCAGCCTCCTTTGATCACCT	59.8	203	tc	9	59.8	0.1788	-	-	728952122
	Reverse Primer	TGGGAAAGATGGTGGATTTG	60.69				60.69
CL2604_Contig3_SSR	Forward Primer	GCCTCTCCAGCTCCAAATTA	59.41	186	ag	11	59.41	-0.1474	-	-	728952121
	Reverse Primer	CTCCACAGCGAGAGCTTCTT	59.89				59.89
CL2605_Contig2_SSR	Forward Primer	ACTCTCGTTGGGTCTGATGC	60.27	207	cac	5	60.27	-2.1075	-	-	728952119
	Reverse Primer	CTGGGACTTGTATTGCACGA	59.72				59.72
CL2607_Contig1_SSR	Forward Primer	ATCTTCCAACCAACCCCAAT	60.42	200	ccg	5	60.42	-0.4428	-	-	728952116
	Reverse Primer	GCACCGTCTCCATCGTATTC	60.49				60.49
CL2611_Contig2_SSR	Forward Primer	TCCTCTTGGAAGAAGAGAGAGG	59.2	167	ag	8	59.2	2.9296	-	-	728952104
	Reverse Primer	GAGGCCAGCACTTTGGATT	60.21				60.21
CL2613_Contig1_SSR	Forward Primer	TCCAACGAGCCACTTTTCTC	60.38	204	aag	6	60.38	1.66	-	-	728952100
	Reverse Primer	CGTCTGCTCCAAATCCAATA	58.72				58.72
CL2616_Contig2_SSR	Forward Primer	CTTCCTTTTGACCCTCGTGA	60.22	218	at	8	60.22	0.0926	-	-	728952090
	Reverse Primer	TCTCCAACCATGCATATACCC	59.66				59.66
CL2621_Contig1_SSR	Forward Primer	CTGAGGGGTGGTTTCAAAAA	59.94	204	a	12	59.94	0.0212	-	-	728952078
	Reverse Primer	CGCTCACAGAAGAAGGGTTC	59.99				59.99
CL2621_Contig2_SSR	Forward Primer	CTGAGGGGTGGTTTCAAAAA	59.94	204	a	12	59.94	0.1731	-	-	728952077
	Reverse Primer	CGCTCACAGAAGAAGGGTTC	59.99				59.99
CL2628_Contig1_SSR	Forward Primer	CCTGGGGGCAGGTCTATACT	60.34	202	a	16	60.34	2.8228	-	-	728952058
	Reverse Primer	TTCCGTTTCCATTTTCTTGG	59.91				59.91
CL2630_Contig3_SSR	Forward Primer	TCTCCCCCAGTAAGAGCAAA	59.81	194	gaa	5	59.81	1.0044	-	-	728952050
	Reverse Primer	TCGTTCTGTGGGATTTCTCC	60.05				60.05
CL2631_Contig4_SSR	Forward Primer	CGATTCGCCACCATTAGAAC	60.47	201	a	12	60.47	0.9082	-	-	728952046
	Reverse Primer	TTTCTTGATCTATCCGTGTGTTG	59.14				59.14
CL2635_Contig1_SSR	Forward Primer	GGAGAGATGCAAGGGTTTTG	59.67	176	t	13	59.67	0.7135	-	-	728952038
	Reverse Primer	TATCTTTCCCCTGTGGATGC	59.89				59.89
CL264_Contig1_SSR	Forward Primer	CATGACTTTGGAGGGGAAGA	60.04	213	a	15	60.04	0.0859	-	-	704750186
	Reverse Primer	TTGGACGGTTCACAGCTCTA	59.44				59.44
CL2652_Contig3_SSR	Forward Primer	CTCGAGAAGATTCGGGCTTA	59.55	191	cgg	6	59.55	-1.1063	-	-	728951994
	Reverse Primer	ATCGTCTTGAAGCCCTCCTT	60.21				60.21
CL2655_Contig2_SSR	Forward Primer	CACCGTCCATCACACGATAA	60.39	191	t	12	60.39	1.0506	-	-	728951988
	Reverse Primer	TGCCAGGTTTGGATTAGACC	59.93				59.93
CL2666_Contig1_SSR	Forward Primer	AGAATGTCCTGGCAGTTGCT	59.87	210	gct	7	59.87	1.2137	-	-	728951962
	Reverse Primer	GGCTGAAACCCATATCCTCA	59.89				59.89
CL2687_Contig1_SSR	Forward Primer	GGGTACGATATCCTCCAGCA	59.92	199	ctg	6	59.92	2.0747	-	-	728951905
	Reverse Primer	TCTTGATCAAAACCCGGATG	60.83				60.83
CL2687_Contig2_SSR	Forward Primer	GGGTACGATATCCTCCAGCA	59.92	199	ctg	6	59.92	-0.2353	-	-	728951904
	Reverse Primer	TCTTGATCAAAACCCGGATG	60.83				60.83
CL2691_Contig1_SSR	Forward Primer	CCGCTCGCTCTAGATCACTT	59.74	181	ccg	6	59.74	-1.6682	-	-	728951895
	Reverse Primer	GCCAGAGATCTCCTCATCGT	59.36				59.36
CL269_Contig2_SSR	Forward Primer	TCCATATCGGTGGGTGAGAT	60.16	246	a	13	60.16	0.514	-	-	704750173
	Reverse Primer	GGCGGCTCAATCCATAAT	58.47				58.47
CL2704_Contig1_SSR	Forward Primer	CCATTCTCCCTCCCTCCTAC	59.89	215	tcc	7	59.89	0.4007	-	-	728951862
	Reverse Primer	CCAAATAATCCACCGACACC	60.05				60.05
CL2704_Contig2_SSR	Forward Primer	CCAAATAATCCACCGACACC	60.05	215	gga	7	60.05	0.6972	-	-	728951861
	Reverse Primer	CCATTCTCCCTCCCTCCTAC	59.89				59.89
CL2727_Contig3_SSR	Forward Primer	ATTTGCAGTTGCAGGGTTCT	59.74	202	tgt	5	59.74	7.9466	2	0.3047	728951802
	Reverse Primer	GCAGCAGCAACAGATTCAAA	60.14				60.14
CL2727_Contig4_SSR	Forward Primer	ATTTGCAGTTGCAGGGTTCT	59.74	202	tgt	5	59.74	1.0726	-	-	728951801
	Reverse Primer	GCAGCAGCAACAGATTCAAA	60.14				60.14
CL2733_Contig2_SSR	Forward Primer	ATCTCCCCCTCCACACTCTT	59.93	190	cat	5	59.93	2.8124	-	-	728951789
	Reverse Primer	TAGTCTTGGGTGGTGGCTCT	59.72				59.72
CL2735_Contig3_SSR	Forward Primer	GCTGGGTGTAGATGGAGGAG	59.68	193	ggc	5	59.68	1.1706	-	-	728951782
	Reverse Primer	CTGATGGGAAACTGCCAAAC	60.49				60.49
CL2735_Contig3_SSR	Forward Primer	TCCCCTCTCCTCTCGCTAAT	60.31	193	a	13	60.31	1.1706	-	-	728951782
	Reverse Primer	CCCCTCTCATCTCCACTGAG	59.78				59.78
CL274_Contig1_SSR	Forward Primer	GAGAGAGGGAGGGACCAAAC	60.05	200	cac	5	60.05	2.0897	-	-	704750158
	Reverse Primer	TCTCTCTGCCGCCTTCTCTA	60.38				60.38
CL274_Contig1_SSR	Forward Primer	GCCCACCCTCTCTCTCTTTT	59.82	188	ag	9	59.82	2.0897	-	-	704750158
	Reverse Primer	GTTCCAGGTCTTGGAGAGCA	60.39				60.39
CL274_Contig2_SSR	Forward Primer	GTTCCAGGTCTTGGAGAGCA	60.39	188	ct	9	60.39	0.111	-	-	704750157
	Reverse Primer	GCCCACCCTCTCTCTCTTTT	59.82				59.82
CL274_Contig2_SSR	Forward Primer	TCTCTCTGCCGCCTTCTCTA	60.38	200	tgg	5	60.38	0.111	-	-	704750157
	Reverse Primer	GAGAGAGGGAGGGACCAAAC	60.05				60.05
CL275_Contig1_SSR	Forward Primer	ACGCCGGCTAAAGTAGTCAC	59.41	201	tgc	5	59.41	0.7561	-	-	704750155
	Reverse Primer	GATCAGGAGCAACCAGCATT	60.23				60.23
CL2762_Contig1_SSR	Forward Primer	CCTCCAAGAAGCCCTACCTC	60.2	161	acc	6	60.2	1.0843	-	-	728951712
	Reverse Primer	GGAGGTGGAGTAGAGGACGA	59.25				59.25
CL2762_Contig2_SSR	Forward Primer	CCTCCAAGAAGCCCTACCTC	60.2	161	acc	6	60.2	0.8975	-	-	728951711
	Reverse Primer	GGAGGTGGAGTAGAGGACGA	59.25				59.25
CL2765_Contig1_SSR	Forward Primer	AGCTTCTTCCATGGCTTCCT	60.35	208	tct	6	60.35	2.1478	-	-	728951705
	Reverse Primer	GTACTCGACCGAGCCCTTCT	60.79				60.79
CL2765_Contig2_SSR	Forward Primer	GTCACCAATCGCTTGTGTTC	59.14	205	tct	6	59.14	-0.4532	-	-	728951704
	Reverse Primer	GTACTCGACCGAGCCCTTCT	60.79				60.79
CL2774_Contig1_SSR	Forward Primer	TTCGGTTTGATTGCCGTTAT	60.32	205	ctc	5	60.32	9.896	2	0.3047	728951674
	Reverse Primer	ATCTGTCCTCCCCGGTAACT	59.82				59.82
CL2775_Contig1_SSR	Forward Primer	AGTCGGCGTCTCTGATGTG	60	184	ag	9	60		-	-	728951672
	Reverse Primer	TGGGAGTCCAAACCTATTTGA	59.42				59.42
CL2775_Contig2_SSR	Forward Primer	TCCTCCTACCAACTTCTAAGAGC	58.25	185	ct	8	58.25	4.1327	-	-	728951671
	Reverse Primer	GCGTCTCTGATGTGGTCAAA	59.84				59.84
CL2779_Contig1_SSR	Forward Primer	AGAACTTCCCCATCCTCTCC	59.49	202	cga	5	59.49	0.2314	-	-	728951661
	Reverse Primer	CGCTTGAGAAGCTTGAGGTC	60.28				60.28
CL2779_Contig2_SSR	Forward Primer	TCGCTGTTTTCTCGAGCTTT	60.27	145	gga	5	60.27	0.073	-	-	728951660
	Reverse Primer	CGGCACCTTCATCTCTTCTC	59.95				59.95
CL2779_Contig2_SSR	Forward Primer	AGAACTTCCCCATCCTCTCC	59.49	202	cga	5	59.49	0.073	-	-	728951660
	Reverse Primer	CGCTTGAGAAGCTTGAGGTC	60.28				60.28
CL2779_Contig3_SSR	Forward Primer	CTTTCCCTCCTCACCTCCTC	60.19	224	gcg	5	60.19	0.2444	-	-	728951659
	Reverse Primer	TCGATAGTGCAGCTTGCAGA	60.85				60.85
CL2782_Contig1_SSR	Forward Primer	GGCCCACAAGAAATTTGAGT	59.03	206	ga	9	59.03	0.5617	-	-	728951652
	Reverse Primer	TGGGGAGAAGTTTGGAGTTG	60.08				60.08
CL2785_Contig3_SSR	Forward Primer	TTCAAGAAAAACAGCGAGCA	59.73	194	a	21	59.73	0.3797	-	-	728951643
	Reverse Primer	AATTGGGTCATGGAGATAGCC	60.17				60.17
CL2798_Contig2_SSR	Forward Primer	GCCCTGAACTGCTTCAAAAT	59.32	184	t	16	59.32	1.5463	-	-	728951610
	Reverse Primer	CCTGGTATTCGGCAGATCAT	59.92				59.92
CL2801_Contig1_SSR	Forward Primer	TGCTCCTCAGGTGGTGGT	60.25	194	gcc	5	60.25	0.46	-	-	728951604
	Reverse Primer	GATCCTACTTCGGGCATCAC	59.51				59.51
CL2801_Contig2_SSR	Forward Primer	TGCTCCTCAGGTGGTGGT	60.25	194	gcc	5	60.25	-2.5398	-	-	728951603
	Reverse Primer	GATCCTACTTCGGGCATCAC	59.51				59.51
CL2804_Contig1_SSR	Forward Primer	TACAAACCCATCGACCACCT	60.23	203	ctc	6	60.23	-0.9011	-	-	728951595
	Reverse Primer	AGGAGCTCTTGCAGTCATGG	60.56				60.56
CL2804_Contig2_SSR	Forward Primer	GAGGACCACGAGGATGATTG	60.47	202	gag	6	60.47	1.1889	-	-	728951594
	Reverse Primer	AGACGATGTCCGAGAACTGC	60.42				60.42
CL2806_Contig2_SSR	Forward Primer	ACTCCGACACCGAAGAAGAA	59.84	196	gaa	5	59.84	2.63	-	-	728951590
	Reverse Primer	TTGGGGTTGTTAGGGTTTTG	59.7				59.7
CL2811_Contig2_SSR	Forward Primer	CCTGCATATTGGAAGCCCTA	60.05	175	ggc	5	60.05	1.5398	-	-	728951573
	Reverse Primer	GCGATCGAGTTGAGGAAGAA	60.48				60.48
CL2815_Contig1_SSR	Forward Primer	CTTCCGTCGAGAATCATGTC	58.23	201	a	13	58.23	0.0819	-	-	728951564
	Reverse Primer	GTATGGTGCGGCATAAGGTT	59.85				59.85
CL2817_Contig1_SSR	Forward Primer	AGCTGCCATATCGGAGGAG	60.33	188	a	14	60.33	1.008	-	-	728951559
	Reverse Primer	TGAGTTCATCCCCAATGGTT	60.17				60.17
CL2830_Contig2_SSR	Forward Primer	TTACATGAATTTCGGGCACA	59.93	211	ct	8	59.93	2.4913	-	-	728951524
	Reverse Primer	GACTCGAGCGAGGAGGAGTA	59.7				59.7
CL2834_Contig3_SSR	Forward Primer	GTTGATCGAGGAGAGGAACG	59.8	196	cgt	6	59.8	1.7818	-	-	728951512
	Reverse Primer	CCTGACGAGGTCCCGTATC	60.48				60.48
CL2834_Contig3_SSR	Forward Primer	GGTCTTCAACCGGGATTTG	60.3	178	cgg	6	60.3	1.7818	-	-	728951512
	Reverse Primer	GATTTCATCCAGCTCCTCCA	60.16				60.16
CL2836_Contig2_SSR	Forward Primer	CCGCCCGTCTACTGTGTT	59.7	212	ccg	5	59.7	-0.3346	-	-	728951507
	Reverse Primer	GGAGGTGGAGGTGATGGATA	59.74				59.74
CL284_Contig1_SSR	Forward Primer	CAAAGCTTTCTGGTCCTCCA	60.37	195	ttc	5	60.37	0.7658	-	-	704750130
	Reverse Primer	CTAGCCGGAAGGAAAAGGTT	59.72				59.72
CL2865_Contig3_SSR	Forward Primer	AAATTAAGGGGGCAATTTCG	60.14	200	tga	5	60.14	0.7347	-	-	728951429
	Reverse Primer	CGCCGTCTTTTGAATCTCTT	59.45				59.45
CL2875_Contig2_SSR	Forward Primer	GGCAGAACAGGGAAATCAGA	60.19	200	t	15	60.19	0.2816	-	-	728951403
	Reverse Primer	CTTGTCACATCCTCCACCTG	59.1				59.1
CL2876_Contig1_SSR	Forward Primer	TAGGCCTTCTCGATCTGCTT	59.17	192	gga	6	59.17	2.5707	-	-	728951401
	Reverse Primer	TCCTCCTCTCCGGTGACA	60.34				60.34
CL2878_Contig2_SSR	Forward Primer	CTCTGCTTCACGGGCTACTG	61.12	200	ct	10	61.12	0.5353	-	-	728951396
	Reverse Primer	ATCGGTTTGGTGCTGATGAC	60.94				60.94
CL2882_Contig2_SSR	Forward Primer	TCGTTTCTCTCCTCCCAGAA	59.92	198	gac	5	59.92	0.9472	-	-	728951388
	Reverse Primer	GAATCCTTCGAGCTCCTTCC	60.29				60.29
CL2885_Contig3_SSR	Forward Primer	GGATGGGAGAAGCTCAACTC	58.82	192	ggt	6	58.82	0.1934	-	-	728951380
	Reverse Primer	GCCCCATCCTGTTTCTCATA	59.89				59.89
CL2887_Contig2_SSR	Forward Primer	AAAACCATACCGTCGTCCTC	58.91	198	ct	9	58.91	0.3362	-	-	728951375
	Reverse Primer	AGAGGGAGGGAAGGGAGAG	59.74				59.74
CL2888_Contig1_SSR	Forward Primer	GGGAGCTCCTCTTCGTCTCT	60.1	207	tct	5	60.1	-0.6265	-	-	728951374
	Reverse Primer	CGTTGGTGGAAGGATTGAAG	60.49				60.49
CL2897_Contig1_SSR	Forward Primer	GAGTTGCTTTCGTGCTAGGG	60.01	202	ga	9	60.01	-0.6803	-	-	728951350
	Reverse Primer	GTTCCAGCGATTCAGTACCC	59.56				59.56
CL2899_Contig1_SSR	Forward Primer	AGGCCGTGTCCACCTTCTAC	61.47	190	cct	5	61.47	0.2311	-	-	728951346
	Reverse Primer	CCAACAGCTCCCTCTAGGTG	59.86				59.86
CL289_Contig1_SSR	Forward Primer	GATGGAGCAAGAAACGAGGA	60.34	200	aag	5	60.34		-	-	704750117
	Reverse Primer	TGACATCTGCCCTCACAATC	59.64				59.64
CL289_Contig2_SSR	Forward Primer	GATGGAGCAAGAAACGAGGA	60.34	200	aag	5	60.34		-	-	704750116
	Reverse Primer	TGACATCTGCCCTCACAATC	59.64				59.64
CL289_Contig3_SSR	Forward Primer	GATGGAGCAAGAAACGAGGA	60.34	200	aag	5	60.34		-	-	704750115
	Reverse Primer	TGACATCTGCCCTCACAATC	59.64				59.64
CL289_Contig4_SSR	Forward Primer	GATGGAGCAAGAAACGAGGA	60.34	200	aag	5	60.34		-	-	704750114
	Reverse Primer	TGACATCTGCCCTCACAATC	59.64				59.64
CL291_Contig1_SSR	Forward Primer	CGAGGAGATGCATGAAGACA	59.94	205	tga	5	59.94	0.3857	-	-	704750109
	Reverse Primer	CGCTGTATCTACGAGCGATG	59.61				59.61
CL291_Contig1_SSR	Forward Primer	AGCGGCACCTCCATTATCTA	59.69	201	t	13	59.69	0.3857	-	-	704750109
	Reverse Primer	CTCTCTCCTTTCCCCTGGAC	60.19				60.19
CL291_Contig1_SSR	Forward Primer	ACTGCTGTTGTTCCGTCCTC	60.31	216	ttc	5	60.31	0.3857	-	-	704750109
	Reverse Primer	CGAACCAGTCCAACAGGAAT	59.97				59.97
CL291_Contig2_SSR	Forward Primer	GCTCGGAATCTCGTCTGTGT	60.42	202	aga	5	60.42	0.0429	-	-	704750108
	Reverse Primer	ACAAGAAGCAAGGGGGATCT	60.07				60.07
CL2924_Contig4_SSR	Forward Primer	GATCCCGCTACCAGAGAGC	59.92	219	gcc	5	59.92	1.5396	-	-	728951273
	Reverse Primer	TTTCCATTGTGCAAACCAGA	60.09				60.09
CL292_Contig1_SSR	Forward Primer	CGGCTGGTGAAGAAGAAGTC	59.99	218	ggc	5	59.99	0.893	-	-	704750107
	Reverse Primer	GAGCTCACCGTCCACGAC	60.42				60.42
CL2931_Contig2_SSR	Forward Primer	ACCCGAGAGTTCCCACAAC	59.95	198	cca	5	59.95	0.6598	-	-	728951255
	Reverse Primer	CCAAGCGTTCCACGTCATAC	61.49				61.49
CL2937_Contig3_SSR	Forward Primer	CGTGGCGATGCTGTAGTAGA	60.03	207	cat	5	60.03		-	-	728951233
	Reverse Primer	GGGGGATCCAAATCTTCATT	59.96				59.96
CL2937_Contig5_SSR	Forward Primer	CGTGGCGATGCTGTAGTAGA	60.03	207	cat	5	60.03	0.9178	-	-	728951231
	Reverse Primer	TGGGGATCCAAATCTTCACT	59.34				59.34
CL2938_Contig1_SSR	Forward Primer	GCGGCCTTCTTCCACTTATC	61.09	188	ggc	5	61.09	-0.0391	-	-	728951229
	Reverse Primer	CAGATGATGAACCGGAGCTT	60.22				60.22
CL2941_Contig1_SSR	Forward Primer	TCTCTGAGGGGTTGAGGAGA	59.91	193	cgg	5	59.91	-0.149	-	-	728951221
	Reverse Primer	TCGTCAAAGATGATGGTGGA	60.05				60.05
CL2941_Contig1_SSR	Forward Primer	TACGAGACAGGCCAAGGAAT	59.69	199	tca	5	59.69	-0.149	-	-	728951221
	Reverse Primer	TGGAGCTTTTTGGAGCTGAT	59.96				59.96
CL2941_Contig1_SSR	Forward Primer	GCAGAGTGGCATCGAGAAG	59.67	206	ggc	5	59.67	-0.149	-	-	728951221
	Reverse Primer	CCTCACCATGTGTCCCTCAT	60.81				60.81
CL2941_Contig4_SSR	Forward Primer	CCTCACCATGTGTCCTTCCT	59.96	206	gcc	5	59.96	0.2055	-	-	728951218
	Reverse Primer	GCAGAGTGGCATCGAGAAG	59.67				59.67
CL2941_Contig4_SSR	Forward Primer	TGGAGCTTTTTGGAGCTGAT	59.96	199	atg	5	59.96	0.2055	-	-	728951218
	Reverse Primer	TACGAGACAGGCCAAGGAAT	59.69				59.69
CL2948_Contig1_SSR	Forward Primer	AGGGTAGGCGAGCAAAGAAT	60.23	206	gaa	6	60.23	0.0816	-	-	728951204
	Reverse Primer	GACAGATCGAAAGGCGTACC	59.7				59.7
CL2948_Contig2_SSR	Forward Primer	AGGGTAGGCGAGCAAAGAAT	60.23	206	gaa	6	60.23	-0.1614	-	-	728951203
	Reverse Primer	TCCGAATCCTCACAGAAACC	60.05				60.05
CL2965_Contig2_SSR	Forward Primer	CCGAGCAAGAAGAAGTCCAA	60.51	195	gaa	5	60.51	-1.6818	-	-	728951160
	Reverse Primer	GATGAGACCTCCCAGCATCT	59.21				59.21
CL2980_Contig1_SSR	Forward Primer	CCTCAAGAGCTTCCCTCGAT	60.86	190	ctc	5	60.86	-0.2804	-	-	728951121
	Reverse Primer	AATGGTGGTGGTTTTGCTTC	59.84				59.84
CL2980_Contig1_SSR	Forward Primer	TCCAGGAAGAAGCCAGATGT	59.8	211	gag	6	59.8	-0.2804	-	-	728951121
	Reverse Primer	ATTTCAAAGCGCTCTTCTCG	59.73				59.73
CL2980_Contig2_SSR	Forward Primer	TTTGAATGAGCGACTCCTGA	59.52	199	gga	5	59.52	-0.8323	-	-	728951120
	Reverse Primer	CTCCTCCTCCTCCTCTTCGT	59.94				59.94
CL2980_Contig2_SSR	Forward Primer	GAGGAGGAGGAGGAGAGGAA	59.88	186	gag	6	59.88	-0.8323	-	-	728951120
	Reverse Primer	ATTTCAAAGCGCTCTTCTCG	59.73				59.73
CL2980_Contig3_SSR	Forward Primer	ACCTGATATCGGCTTGCTTC	59.3	194	ctc	6	59.3	-6.7074	-	-	728951119
	Reverse Primer	GAGAGAAGGGAGGAGAGAGAGAA	59.73				59.73
CL2980_Contig4_SSR	Forward Primer	TTTGAATGAGCGACTCCTGA	59.52	199	gga	5	59.52	5.2211	-	-	728951118
	Reverse Primer	CTCCTCCTCCTCCTCTTCGT	59.94				59.94
CL2980_Contig4_SSR	Forward Primer	GGAGGAGGAGGAGAGGAAGA	59.88	200	gag	6	59.88	5.2211	-	-	728951118
	Reverse Primer	TTCACCGTACTCCGTGAAGA	59.29				59.29
CL2980_Contig5_SSR	Forward Primer	ATTTCAAAGCGCTCTTCTCG	59.73	163	ctc	7	59.73	1.8523	-	-	728951117
	Reverse Primer	GAAGAAGAAGAATCCAATGACGA	59.72				59.72
CL2983_Contig2_SSR	Forward Primer	ACAACTGTACCCCGAAACCA	60.27	207	t	18	60.27	0.452	-	-	728951111
	Reverse Primer	GAAAGACGGGGTGTATTGGA	59.79				59.79
CL298_Contig10_SSR	Forward Primer	CCTCCCAACACTGCAGAACT	60.3	205	tgc	7	60.3		-	-	704750067
	Reverse Primer	TCGAGATGGGGTGCTCTACT	59.83				59.83
CL298_Contig10_SSR	Forward Primer	ACAATCATCATCGTGGTGGA	59.77	201	tc	10	59.77		-	-	704750067
	Reverse Primer	CGAAGGCGATTGTAGAGGAG	59.97				59.97
CL298_Contig11_SSR	Forward Primer	ACAATCATCATCGTGGTGGA	59.77	201	tc	10	59.77		-	-	704750066
	Reverse Primer	CGAAGGCGATTGTAGAGGAG	59.97				59.97
CL298_Contig12_SSR	Forward Primer	ACAATCATCATCGTGGTGGA	59.77	201	tc	10	59.77		-	-	704750065
	Reverse Primer	CGAAGGCGATTGTAGAGGAG	59.97				59.97
CL298_Contig12_SSR	Forward Primer	CCTCCCAACACTGCAGAACT	60.3	205	tgc	7	60.3		-	-	704750065
	Reverse Primer	TCGAGATGGGGTGCTCTACT	59.83				59.83
CL298_Contig2_SSR	Forward Primer	CCTCCCAACACTGCAGAACT	60.3	205	tgc	7	60.3		-	-	704750075
	Reverse Primer	TCGAGATGGGGTGCTCTACT	59.83				59.83
CL298_Contig2_SSR	Forward Primer	ACAATCATCATCGTGGTGGA	59.77	201	tc	10	59.77		-	-	704750075
	Reverse Primer	CGAAGGCGATTGTAGAGGAG	59.97				59.97
CL298_Contig3_SSR	Forward Primer	ACAATCATCATCGTGGTGGA	59.77	201	tc	10	59.77		-	-	704750074
	Reverse Primer	CGAAGGCGATTGTAGAGGAG	59.97				59.97
CL298_Contig6_SSR	Forward Primer	GAAGCCAAGGAGGAGGTAGG	60.2	207	cag	7	60.2	0.2862	-	-	704750071
	Reverse Primer	GTGGTGGGTTTTCATTGGAG	60.21				60.21
CL298_Contig7_SSR	Forward Primer	TTCGAGATGGGGTGCTGTAT	60.48	209	gca	7	60.48	0.7834	-	-	704750070
	Reverse Primer	CCTCCCAACACTGCAGAACT	60.3				60.3
CL298_Contig7_SSR	Forward Primer	AGGCCATCAAGAAGCACAGT	59.87	217	cag	7	59.87	0.7834	-	-	704750070
	Reverse Primer	ACCACCAGTGGATGGATGAC	60.67				60.67
CL298_Contig9_SSR	Forward Primer	ACAATCATCATCGTGGTGGA	59.77	201	tc	10	59.77		-	-	704750068
	Reverse Primer	CGAAGGCGATTGTAGAGGAG	59.97				59.97
CL2992_Contig1_SSR	Forward Primer	CCCTGCTGCCTGAGAAGATA	60.49	188	a	12	60.49	0.4989	-	-	728951085
	Reverse Primer	AGTTTGTTGCTCTGGCCAAT	59.74				59.74
CL2993_Contig1_SSR	Forward Primer	CAACCATCACTATGGGGTGA	59.22	204	atac	6	59.22	1.0567	-	-	728951082
	Reverse Primer	CAGCCCGTAGAAGATTGCAC	60.8				60.8
CL3001_Contig1_SSR	Forward Primer	CAACCGAGGACGACAGAGTA	58.88	204	gtc	5	58.88	0.8941	-	-	728951057
	Reverse Primer	AAAGGGCACTCAAAATCGAA	59.69				59.69
CL3005_Contig1_SSR	Forward Primer	GCAGTAAAAGGCGGAAATGA	60.21	202	a	14	60.21	0.7181	-	-	728951048
	Reverse Primer	GGAGCAAGCAGGAGAAGAAG	59.31				59.31
CL300_Contig1_SSR	Forward Primer	GACCAAGACAAAACCCGAAA	59.95	199	t	14	59.95	0.4419	-	-	704750059
	Reverse Primer	CAAGTTCCAACCAACCCATC	60.21				60.21
CL3022_Contig1_SSR	Forward Primer	AGATCCTGGGGAATCTGGAG	60.41	208	ct	8	60.41	0.2265	-	-	728951005
	Reverse Primer	GTGTTCTTTCCAGGCCTCTG	59.84				59.84
CL3022_Contig2_SSR	Forward Primer	AGATCCTGGGGAATCTGGAG	60.41	208	ct	8	60.41	0.6973	-	-	728951004
	Reverse Primer	GTGTTCTTTCCAGGCCTCTG	59.84				59.84
CL302_Contig1_SSR	Forward Primer	GGCGACGGTGTCGTATAAGT	60.02	226	gag	8	60.02	-0.8816	-	-	704750053
	Reverse Primer	CGTCTTCGGATGCTTCATCT	60.36				60.36
CL302_Contig1_SSR	Forward Primer	TCACCCTCTTCTCTTTTGCTG	59.6	199	gag	6	59.6	-0.8816	-	-	704750053
	Reverse Primer	CTCTCCGTCTGGCCCTTTAC	61.14				61.14
CL302_Contig2_SSR	Forward Primer	CCAATGGAACGAGGAGTAGG	59.54	202	gcc	7	59.54	0.8226	-	-	704750052
	Reverse Primer	GAAGATGGCAGAATGCAAGC	60.9				60.9
CL302_Contig2_SSR	Forward Primer	TGTGTGCTGACCTTCACCTC	59.87	195	cct	7	59.87	0.8226	-	-	704750052
	Reverse Primer	AGTGGCCGTGATCAGTGAA	60.26				60.26
CL302_Contig3_SSR	Forward Primer	AACAGCAGCTTGTTGTCGTC	59.09	209	gcc	6	59.09	-0.5604	-	-	704750051
	Reverse Primer	GCACCCGACAAACAAGAAAT	59.98				59.98
CL302_Contig3_SSR	Forward Primer	TGTGTGCTGACCTTCACCTC	59.87	195	cct	7	59.87	-0.5604	-	-	704750051
	Reverse Primer	AGTGGCCGTGATCAGTGAA	60.26				60.26
CL302_Contig4_SSR	Forward Primer	TTCTCAACCAGCAATCATCC	58.65	200	ctc	6	58.65	-0.519	-	-	704750050
	Reverse Primer	CTACGTGGCAGAAGGAGGAG	60.01				60.01
CL3032_Contig2_SSR	Forward Primer	ACGAATGCTTGGTAGGTGCT	59.76	191	a	20	59.76	0.2061	-	-	728950982
	Reverse Primer	GTCCTCCAGCTCCTTCTGTG	59.99				59.99
CL3037_Contig2_SSR	Forward Primer	GATCACACGCACGTTTTCAT	59.58	212	t	14	59.58	0.8726	-	-	728950965
	Reverse Primer	CAAAAGGGCCCTCATAACAA	59.93				59.93
CL3050_Contig1_SSR	Forward Primer	CACCTAACTCCCACCCTCAG	59.57	208	cgc	5	59.57	0.5022	-	-	728950929
	Reverse Primer	ACGAGCTCGATGAGTGTCTG	59.16				59.16
CL305_Contig1_SSR	Forward Primer	CTTCCTGTCGTGAGTTGTGG	59.31	203	ggc	5	59.31	7.5893	-	-	704750037
	Reverse Primer	CGTCTTGCTCTACCGCTTGT	60.59				60.59
CL3065_Contig2_SSR	Forward Primer	GACCCACTCCCCGTCATC	61.36	197	ggt	5	61.36	1.8645	-	-	728950895
	Reverse Primer	TGCACCAGTACAGGAACGTC	59.75				59.75
CL3067_Contig1_SSR	Forward Primer	CGGATGTTTCGCCTTAGGT	60.08	198	gcc	6	60.08	0.6179	-	-	728950892
	Reverse Primer	TTCTTCTGCCTGGTCCTCTC	59.53				59.53
CL3068_Contig2_SSR	Forward Primer	GTTTTGCCTTCGGCTACAAG	59.88	195	gga	7	59.88	0.4624	-	-	728950889
	Reverse Primer	ACGGTTCGAGGGGTCTATCT	59.96				59.96
CL3072_Contig2_SSR	Forward Primer	AGCAGCAGGAAAAACTCCAA	59.99	197	atg	5	59.99	0.4579	-	-	728950879
	Reverse Primer	CAAGGCAGATTGAGCCAGAT	60.36				60.36
CL3082_Contig1_SSR	Forward Primer	AAGTCCACGAGCAAATCCAT	59.56	193	aag	5	59.56	0.8364	-	-	728950853
	Reverse Primer	CTGAGTGCGAGTTGCCATAG	59.62				59.62
CL3089_Contig1_SSR	Forward Primer	GTCTTCCCCTCCACCAACTC	60.89	193	tcc	5	60.89	0.0533	-	-	728950832
	Reverse Primer	TTTCAGTCGGAATGGGAATC	59.87				59.87
CL3089_Contig1_SSR	Forward Primer	TCCTCTTCCTCCTCCTCCTC	59.88	192	ctt	5	59.88	0.0533	-	-	728950832
	Reverse Primer	CAAGTTTCCCCTATGCCGTA	59.95				59.95
CL3089_Contig1_SSR	Forward Primer	AGAAGAAGCCGAGACACGAA	60.13	195	ag		60.13	0.0533	-	-	728950832
	Reverse Primer	GAGGGGAAGACAGCAGATGA	60.35				60.35
CL308_Contig1_SSR	Forward Primer	TGCTTTTTGTTCCCTTGTCC	60.09	196	tcc	5	60.09	0.4154	-	-	704750031
	Reverse Primer	TCCTGATGGCCATTCTTCTC	60.16				60.16
CL308_Contig2_SSR	Forward Primer	TGCTTTTTGTTCCCTTGTCC	60.09	196	tcc	5	60.09	-0.2096	-	-	704750030
	Reverse Primer	TCCTGATGGCCATTCTTCTC	60.16				60.16
CL3096_Contig2_SSR	Forward Primer	TACACCATTCCGTGTTGTGG	60.28	192	cttt	5	60.28	-0.437	-	-	728950813
	Reverse Primer	CCAACCAGGATCAGTTTGGT	59.82				59.82
CL3101_Contig1_SSR	Forward Primer	GACAGCCAAGGAAGGCTAGA	59.57	220	cca	5	59.57	-0.1372	-	-	728950803
	Reverse Primer	GGTGGTGAAGGTGACGAGAT	59.97				59.97
CL3101_Contig2_SSR	Forward Primer	TCCACCACCATCTCCTAAAAA	59.42	198	cca	5	59.42	1.7004	-	-	728950802
	Reverse Primer	GGAGGTGGAGTATGGACTGG	59.38				59.38
CL3105_Contig1_SSR	Forward Primer	CTGAGGAGGGGAAGACCAC	59.62	190	cgg	5	59.62	0.7902	-	-	728950790
	Reverse Primer	TCGCAGTACTCCTTGACACG	60.05				60.05
CL3116_Contig2_SSR	Forward Primer	GTCCGTGTCGTACTGGTTCC	60.43	203	ttc	5	60.43	7.3192	4	0.5758	728950762
	Reverse Primer	GAACATAGAGAGCGCCTTCG	60.12				60.12
CL3116_Contig3_SSR	Forward Primer	GAACATAGAGAGCGCCTTCG	60.12	203	aag	5	60.12	1.2889	-	-	728950761
	Reverse Primer	GTCCGTGTCGTACTGGTTCC	60.43				60.43
CL3118_Contig1_SSR	Forward Primer	CCCTGCAACACCCTCCTTAT	61.26	187	ctc		61.26	0.4007	-	-	728950756
	Reverse Primer	GGATGTAGAGATCGCCGAAG	59.8				59.8
CL3118_Contig1_SSR	Forward Primer	CCAAGAAGTCCGGGTATGTC	59.4	203	at	10	59.4	0.4007	-	-	728950756
	Reverse Primer	CCTCAAAGAGGAGAGCCACT	58.62				58.62
CL3118_Contig2_SSR	Forward Primer	TCAAGACAAGGCAATCATGC	59.81	183	tcc	12	59.81	-0.6385	-	-	728950755
	Reverse Primer	GGATGTAGAGATCGCCGAAG	59.8				59.8
CL3118_Contig2_SSR	Forward Primer	CCAAGAAGTCCGGGTATGTC	59.4	203	at	10	59.4	-0.6385	-	-	728950755
	Reverse Primer	CCTCAAAGAGGAGAGCCACT	58.62				58.62
CL3130_Contig3_SSR	Forward Primer	TCTCGCGACCTCTTCTTAGG	59.71	168	cgg	6	59.71	-1.218	-	-	728950721
	Reverse Primer	CACCCAAATGAGCTTCGTC	59.23				59.23
CL3131_Contig2_SSR	Forward Primer	TGATAAAGGGCCAAAGAAGG	59.15	199	t	17	59.15	-0.8681	-	-	728950719
	Reverse Primer	GAAAACCCCAGCAAGTCAAA	60.09				60.09
CL3131_Contig3_SSR	Forward Primer	TGATAAAGGGCCAAAGAAGG	59.15	199	t	17	59.15	-1.9941	-	-	728950718
	Reverse Primer	GAAAACCCCAGCAAGTCAAA	60.09				60.09
CL314_Contig1_SSR	Forward Primer	ATTGCTTTTTGGAAGGCTCA	59.82	196	gct	6	59.82	0.5899	-	-	704750017
	Reverse Primer	TCCTGTGAGTCGGACAACCT	60.71				60.71
CL314_Contig3_SSR	Forward Primer	TCCTGTGAGTCGGACAACCT	60.71	196	agc	6	60.71	8.0118	2	0.0767	704750015
	Reverse Primer	ATTGCTTTTTGGAAGGCTCA	59.82				59.82
CL3164_Contig2_SSR	Forward Primer	ATACTTCCAGGGAGGGATGG	60.15	179	cag	7	60.15	-1.1894	-	-	728950632
	Reverse Primer	GCCTCCCATATCCGTATGC	60.28				60.28
CL3171_Contig3_SSR	Forward Primer	CAGGGTTCCGCTCTTATGAA	60.21	218	a	14	60.21	1.0184	-	-	728950611
	Reverse Primer	CCTTTTTCAAATAACATCCTCCA	59.38				59.38
CL3178_Contig1_SSR	Forward Primer	TCCGCGTCATTTATTGAACC	60.84	217	ct	10	60.84	0.1771	-	-	728950593
	Reverse Primer	GAGAAAGACGAGGTCGTTGC	60				60
CL3178_Contig2_SSR	Forward Primer	CGCTGCATCAGATGACACTC	60.59	150	ct	10	60.59	8.271	-	-	728950592
	Reverse Primer	CAGAGGAAGAGCCTTGGATG	59.94				59.94
CL3179_Contig2_SSR	Forward Primer	TTCTCTCGGCACTTCACAAA	59.57	199	t	12	59.57	1.2674	-	-	728950589
	Reverse Primer	GTTTTTCTCTGCCGCTCAAC	60				60
CL3201_Contig2_SSR	Forward Primer	CTCCGAAGTGCATTTTTCATT	59.22	197	a	15	59.22	0.2551	-	-	728950528
	Reverse Primer	GGTGGTGGGTTGATGTAAGG	60.09				60.09
CL3203_Contig2_SSR	Forward Primer	CCCAATCTTTCATGGTGGAC	60.17	201	cat	6	60.17	0.3873	-	-	728950523
	Reverse Primer	TCGAACCAGGTGAGGAGAAT	59.65				59.65
CL3209_Contig2_SSR	Forward Primer	CAACTTGGCGTCGAGTTACA	59.9	209	a	12	59.9	0.2752	-	-	728950505
	Reverse Primer	TGCACGTAAGCCCCAACTAT	60.52				60.52
CL3214_Contig1_SSR	Forward Primer	TCCTCCTTCACCACCTCCTA	59.65	188	cca	5	59.65	-1.6923	-	-	728950494
	Reverse Primer	GTGGTACTGGTGCTGGCTTT	60.18				60.18
CL3220_Contig1_SSR	Forward Primer	GGGATTAGCGCTCCGTTT	60.18	198	t	13	60.18	-0.3467	-	-	728950476
	Reverse Primer	CGACAGTAACGGCAGGAGTT	60.31				60.31
CL3232_Contig1_SSR	Forward Primer	AGCAGGAAAGAAGGCACAGA	60.13	206	tga	5	60.13	-0.583	-	-	728950440
	Reverse Primer	ACATTGCTCCAGCTACATGC	58.91				58.91
CL3232_Contig2_SSR	Forward Primer	AGCAGGAAAGAAGGCACAGA	60.13	206	tga	5	60.13	0.6563	-	-	728950439
	Reverse Primer	ACATTGCTCCAGCTACATGC	58.91				58.91
[truncated: 5,276 more rows]
