# Supplementary material for: Exploiting transcriptome data for the development and characterization of gene-based SSR markers related to cold tolerance in oil palm (Elaeis guineensis)
Source: BMC Plant Biol. 2014 Dec 19;14:384. doi: 10.1186/s12870-014-0384-2 (PMC4279980; doi:10.1186/s12870-014-0384-2)
Supplement: Additional file 2: — Physical distance between adjacent markers located on the same chromosome. [file 12870_2014_384_MOESM2_ESM.xlsx]

## Sheet: Sheet2
Additional file 2: Physical distance between adjacent markers located on the same chromosome
No. of chromosome	adjacent marker	adjacent marker	Physical distance
chromosome 1	Unigene5817_SSR	Unigene2536_SSR	286343bp
	Unigene2536_SSR	Unigene8540_SSR	337475bp
	Unigene8540_SSR	Unigene26912_SSR	1610677bp
	Unigene26912_SSR	Unigene30512_SSR	5817686bp
	Unigene30512_SSR	CL4813_Contig3_SSR	235192bp
	CL4813_Contig3_SSR	CL6725_Contig1_SSR	742908bp
	CL6725_Contig1_SSR	CL3409_Contig1_SSR	2908770bp
	CL3409_Contig1_SSR	Unigene26744_SSR	8325289bp
	Unigene26744_SSR	CL49_Contig3_SSR	14714522bp
	CL49_Contig3_SSR	CL384_Contig5F2R2_SSR	736521bp
	CL384_Contig5F2R2_SSR	CL384_Contig6_SSR	120bp
	CL384_Contig6_SSR	CL6628_Contig3_SSR	10973809bp
	CL6628_Contig3_SSR	Unigene24708_SSR	6668962bp
	Unigene24708_SSR	Unigene17060_SSR	5580386bp
chromosome 2	CL3916_Contig2_SSR	CL4553_Contig6_SSR	405881bp
	CL4553_Contig6_SSR	Unigene3598F1R1_SSR	3057283bp
	Unigene3598F1R1_SSR	Unigene3598F2R2_SSR	0bp
	Unigene3598F2R2_SSR	Unigene30883_SSR	149279bp
	Unigene30883_SSR	Unigene24010_SSR	14806119bp
	Unigene24010_SSR	CL1882_Contig1_SSR	2591270bp
	CL1882_Contig1_SSR	CL2774_Contig1_SSR	856448bp
	CL2774_Contig1_SSR	Unigene32972_SSR	12468315bp
	Unigene32972_SSR	Unigene23906_SSR	106895bp
	Unigene23906_SSR	Unigene27599_SSR	205566bp
	Unigene27599_SSR	Unigene4048_SSR	18012805bp
chromosome 3	CL183_Contig1_SSR	Unigene32892_SSR	46697bp
	Unigene32892_SSR	Unigene19169_SSR	16054924bp
	Unigene19169_SSR	Unigene31153_SSR	3513997bp
	Unigene31153_SSR	Unigene17150_SSR	134704bp
	Unigene17150_SSR	Unigene21787_SSR	1224167bp
	Unigene21787_SSR	Unigene32914_SSR	4701231bp
	Unigene32914_SSR	CL2012_Contig4_SSR	3069715bp
	CL2012_Contig4_SSR	Unigene31880_SSR	7902261bp
	Unigene31880_SSR	Unigene21287_SSR	540412bp
	Unigene21287_SSR	Unigene27049_SSR	4421702bp
	Unigene27049_SSR	CL3942_Contig1_SSR	3402020bp
chromosome 4	CL5420_Contig2_SSR	CL222_Contig4_SSR	13280855bp
	CL222_Contig4_SSR	Unigene16664_SSR	7422211bp
	Unigene16664_SSR	Unigene2677_SSR	702325bp
	Unigene2677_SSR	CL259_Contig2_SSR	5245492bp
	CL259_Contig2_SSR	Unigene32256_SSR	139909bp
	Unigene32256_SSR	Unigene21647_SSR	8898537bp
chromosome 5	CL140_Contig3_SSR	CL5025_Contig1_SSR	47309bp
	CL5025_Contig1_SSR	Unigene92_SSR	63079bp
	Unigene92_SSR	CL5266_Contig2_SSR	1546439bp
	CL5266_Contig2_SSR	CL3769_Contig7_SSR	262856bp
	CL3769_Contig7_SSR	CL917_Contig3_SSR	26286bp
	CL917_Contig3_SSR	Unigene6715_SSR	2744379bp
	Unigene6715_SSR	CL2628_Contig1_SSR	50721bp
	CL2628_Contig1_SSR	Unigene12293_SSR	118348bp
	Unigene12293_SSR	Unigene15310_SSR	591742bp
	Unigene15310_SSR	CL5248_Contig2_SSR	1115857bp
	CL5248_Contig2_SSR	CL2444_Contig1_SSR	13467579bp
	CL2444_Contig1_SSR	Unigene2279_SSR	15328185bp
	Unigene2279_SSR	CL6736_Contig1_SSR	536901bp
	CL6736_Contig1_SSR	Unigene32682_SSR	4663089bp
	Unigene32682_SSR	CL4815_Contig2_SSR	407647bp
	CL4815_Contig2_SSR	Unigene23828_SSR	397705bp
	Unigene32682_SSR	CL2490_Contig3_SSR	1083746bp
	CL2490_Contig3_SSR	Unigene15373_SSR	1641097bp
	Unigene15373_SSR	CL5376_Contig2_SSR	5044669bp
chromosome 6	CL4880_Contig2_SSR	CL4864_Contig4F1R1_SSR	14568460bp
	CL4864_Contig4F1R1_SSR	CL4864_Contig4F2R2_SSR	366bp
	CL4864_Contig4F2R2_SSR	Unigene30549_SSR	134089bp
	Unigene30549_SSR	Unigene27767_SSR	2966843bp
	Unigene27767_SSR	Unigene18604_SSR	18481bp
	Unigene18604_SSR	CL4328_Contig5_SSR	110887bp
chromosome 7	CL1011_Contig4_SSR	Unigene31907_SSR	280237bp
	Unigene31907_SSR	CL4199_Contig1_SSR	35030bp
	CL4199_Contig1_SSR	CL4943_Contig3_SSR	8048194bp
	CL4943_Contig3_SSR	Unigene20852_SSR	467601bp
	Unigene20852_SSR	Unigene1668_SSR	6539165bp
	Unigene1668_SSR	Unigene20714_SSR	305927bp
	Unigene20714_SSR	Unigene18724_SSR	79119bp
	Unigene18724_SSR	CL5503_Contig2_SSR	4734904bp
	CL5503_Contig2_SSR	CL6853_Contig1_SSR	20807792bp
chromosome 8	Unigene20819_SSR	Unigene10349_SSR	2579306bp
	Unigene10349_SSR	Unigene27225_SSR	17974700bp
	Unigene27225_SSR	CL4389_Contig2F2R2_SSR	1482405bp
	CL4389_Contig2F2R2_SSR	Unigene22214_SSR	2440533bp
	Unigene22214_SSR	CL5629_Contig2_SSR	11445494bp
	CL5629_Contig2_SSR	Unigene28203_SSR	1245776bp
chromosome 9	Unigene9067_SSR	Unigene29192_SSR	16845641bp
	Unigene29192_SSR	Unigene30632_SSR	5817377bp
chromosome10	Unigene21680_SSR	Unigene23970_SSR	3452579bp
	Unigene23970_SSR	Unigene10759_SSR	1198937bp
	Unigene10759_SSR	Unigene27506_SSR	217606bp
	Unigene27506_SSR	Unigene16860_SSR	774422bp
	Unigene16860_SSR	Unigene5338_SSR	5069729bp
	Unigene5338_SSR	CL4755_Contig2_SSR	201840bp
	CL4755_Contig2_SSR	Unigene29611_SSR	192665bp
	Unigene29611_SSR	Unigene25362_SSR	348633bp
chromosome 11	Unigene2173_SSR	Unigene23949_SSR	3057039bp
	Unigene23949_SSR	Unigene32985_SSR	826100bp
	Unigene32985_SSR	Unigene6455_SSR	3226681bp
	Unigene6455_SSR	Unigene19403_SSR	459199bp
	Unigene19403_SSR	Unigene32865_SSR	1588581bp
	Unigene32865_SSR	CL4264_Contig1_SSR	8698816bp
	CL4264_Contig1_SSR	CL5047_Contig2_SSR	86904bp
	CL5047_Contig2_SSR	Unigene20918_SSR	5170029bp
chromosome 12	CL4017_Contig2_SSR	Unigene1320_SSR	7858278bp
	Unigene1320_SSR	CL3664_Contig1_SSR	1452475bp
chromosome 13	Unigene4672_SSR	CL5283_Contig3_SSR	1498902bp
	CL5283_Contig3_SSR	Unigene15747_SSR	2040850bp
	Unigene15747_SSR	Unigene3389_SSR	15952980bp
chromosome 14	CL14_Contig1_SSR	CL1615_Contig3_SSR	129763bp
	CL1615_Contig3_SSR	Unigene22389F1R1_SSR	4420158bp
	Unigene22389F1R1_SSR	Unigene22389F2R2_SSR	96bp
	Unigene22389F2R2_SSR	CL314_Contig3_SSR	5526444bp
chromosome 15	Unigene20722_SSR	Unigene30741_SSR	19104469bp
	Unigene30741_SSR	Unigene24585_SSR	124536bp
	Unigene24585_SSR	CL91_Contig3_SSR	861792bp
	CL91_Contig3_SSR	Unigene20505_SSR	717330bp
	Unigene20505_SSR	CL3116_Contig2_SSR	273980bp
	CL3116_Contig2_SSR	Unigene19961_SSR	338740bp
chromosome 16	Unigene33099_SSR	CL6290_Contig1_SSR	234954bp
	CL6290_Contig1_SSR	Unigene30712_SSR	92889bp
	Unigene30712_SSR	CL3410_Contig2_SSR	5713677bp
	CL3410_Contig2_SSR	Unigene25696_SSR	3020651bp
	Unigene25696_SSR	CL4038_Contig1_SSR	2377739bp
	CL4038_Contig1_SSR	Unigene30732_SSR	6741155bp
