# Supplementary material for: Exploiting transcriptome data for the development and characterization of gene-based SSR markers related to cold tolerance in oil palm (Elaeis guineensis)
Source: BMC Plant Biol. 2014 Dec 19;14:384. doi: 10.1186/s12870-014-0384-2 (PMC4279980; doi:10.1186/s12870-014-0384-2)
Supplement: Additional file 3: — Physical distance between markers and candidate genes involving in CBF-mediated pathway. [file 12870_2014_384_MOESM3_ESM.xlsx]

## Sheet: Sheet1
Additional file 3: Physical distance between markers and candidate genes involving in CBF-mediated pathway
Candidate genes	adjacenet marker	chromosome position	Genome scaffold	Fold change	Physical distance
Unigene21287 (ICEI)	Unigene21287_SSR	chromosome 3	KE606548.1	4.4936	0bp
Unigene26961 (CBF)	Unigene29192_SSR	chromosome 9	KE606709.1	11.8957	3066938bp
CL4552.Contig1 (CBF)	Unigene19403_SSR	chromosome 11	KE606737.1	6.1444	987199bp
CL83.Contig3 (CBF)	Unigene25696_SSR	chromosome 16	KE606793.1	7.0994	12649bp
