# Supplementary material for: Exploiting transcriptome data for the development and characterization of gene-based SSR markers related to cold tolerance in oil palm (Elaeis guineensis)
Source: BMC Plant Biol. 2014 Dec 19;14:384. doi: 10.1186/s12870-014-0384-2 (PMC4279980; doi:10.1186/s12870-014-0384-2)
Supplement: Additional file 4: — Physical distance between SSR markers and candidate genes of NAC family. [file 12870_2014_384_MOESM4_ESM.xlsx]

## Sheet: Sheet1
Additional file 4: Physical distance between SSR markers and cadidate genes of NAC family
Cadidate genes	Adjacent marker	Chromosome position	Genome scaffold	Fold change	Physical distance
CL2052.Contig3 (NAC)	Unigene3598F1R1_SSR	chromosome 2	KE606522.1	4.9521	932935bp
Unigene21241 (NAC)	Unigene2677_SSR	chromosome 4	KE606591.1	9.7738	1855548bp
CL4107.Contig2(NAC)	CL2628_Contig1_SSR	chromosome 5	KE606601.1	2.4601	79848bp
CL2628.Contig1 (NAC)	CL2628_Contig1_SSR	chromosome 5	KE606601.1	2.8228	0bp
Unigene858(NAC)	CL2490_Contig3_SSR	chromosome 5	KE606615.1	2.8106	474129bp
CL2052.Contig4 (NAC)	Unigene29192_SSR	chromosome 9	KE606709.1	4.7241	299450bp
Unigene11008 (NAC)	Unigene21680_SSR	chromosome 10	KE606717.1	2.4925	2327900bp
Unigene7160(NAC)	Unigene32985_SSR	chromosome 11	KE606737.1	2.1557	532193bp
CL6571.Contig1(NAC)	Unigene3389_SSR	chromosome 13	KE606764.1	10.0132	1901982bp
CL4107.Contig1(NAC)	CL14_Contig1_SSR	chromosome 14	KE606769.1	4.0991	1670510bp
CL2628.Contig2 (NAC)	CL1615_Contig3_SSR	chromosome 14	KE606769.1	2.5057	1592596bp
Unigene2558(NAC)	Unigene30741_SSR	chromosome 15	KE606789.1	3.4819	322099bp
CL6571.Contig3(NAC)	Unigene30741_SSR	chromosome 15	KE606789.1	2.2772	329880bp
Unigene 9525(NAC)	Unigene30741_SSR	chromosome 15	KE606789.1	2.7315	329880bp
Unigene22381(NAC)	Unigene30732_SSR	chromosome 16	KE606795.1	10.3199	1243041bp
