# Supplementary material for: Exploiting transcriptome data for the development and characterization of gene-based SSR markers related to cold tolerance in oil palm (Elaeis guineensis)
Source: BMC Plant Biol. 2014 Dec 19;14:384. doi: 10.1186/s12870-014-0384-2 (PMC4279980; doi:10.1186/s12870-014-0384-2)
Supplement: Additional file 5: — Physical distance between SSR markers and candidate genes involving in cold inducible and cold shock. [file 12870_2014_384_MOESM5_ESM.xlsx]

## Sheet: Sheet1
Additional file 5: Physical distance between SSR markers and putative orthologs involving in cold inducible and cold shock
Putative orthologs	SSR markers	Chromosome position	Genome scaffold	Fold change	Physical distance
CL2052.Contig2	CL1882_Contig1	chromosome 2	KE606528.1	3.7456	2386071bp
CL3095.Contig2 (cold)	Unigene19169	chromosome 3	KE606543.1	3.6695	13682117bp
Unigene18882 (cold)	CL4880_Contig2	chromosome 6	KE606636.1	-2.327	472536bp
CL559.Contig2 (cold)	Unigene18724	chromosome 7	KE606652.1	2.5388	702034bp
